# Supplementary material for: RNA Profile of Cell Bodies and Exosomes Released by Tumorigenic and Non-Tumorigenic Thyroid Cells
Source: Int J Mol Sci. 2024 Jan 24;25(3):1407. doi: 10.3390/ijms25031407 (PMC10855121; doi:10.3390/ijms25031407)
Supplement: Supplementary file 1 [file ijms-25-01407-s001.zip › Supplementary Table S3.xls]

## Sheet: NThy exo vs cells
#%result_name=Analysis_CZ
#%array_type=hg19_AmpliSeq_Transcriptome_21K_v1
#%annotation=hg19_AmpliSeq_Transcriptome_21K_v1.transcript.csv
#%comparison=NThy.ori.3.1_exo vs NThy.ori.3.1_cells
ID	NThy.ori.3.1_exo Avg (log2)	NThy.ori.3.1_cells Avg (log2)	Fold Change	P-val	FDR P-val	Gene Symbol	Description	Fc (log2)
COL18A1	2.08	7.7	-49.19	1.17e-07	1.3e-06	COL18A1
LAMA5	2.57	8.05	-44.88	3.85e-06	2.88e-05	LAMA5
RTTN	0	5.45	-43.85	0.0028	0.0076	RTTN
CTGF	2.63	7.92	-39.24	2.22e-09	3.83e-08	CTGF
PHTF2	0	5.08	-33.72	1.2e-06	1.03e-05	PHTF2
B4GALNT4	0.82	5.81	-31.63	5.61e-06	3.98e-05	B4GALNT4
ANKRD17	0	4.87	-29.31	2.99e-05	0.0002	ANKRD17
NRP1	0	4.86	-29.1	0.0001	0.0005	NRP1
SPPL2B	2.12	6.89	-27.35	3.03e-06	2.34e-05	SPPL2B
RAI1	0.74	5.46	-26.4	4.1e-05	0.0002	RAI1
BIRC6	0	4.67	-25.43	5.02e-06	3.62e-05	BIRC6
ANKRD36	1.9	6.51	-24.48	1.14e-05	7.38e-05	ANKRD36
ZCCHC11	0.71	5.32	-24.4	1.83e-11	6.44e-10	ZCCHC11
NID2	0	4.6	-24.25	3.3e-06	2.52e-05	NID2
ARGLU1	2.9	7.5	-24.21	6.52e-08	7.64e-07	ARGLU1
PHF2	1.17	5.77	-24.14	6.26e-05	0.0003	PHF2
PCNXL3	3.58	8.17	-23.98	2.77e-05	0.0002	PCNXL3
NUP210	3.06	7.64	-23.96	3.17e-06	2.44e-05	NUP210
MKL2	0.65	5.22	-23.77	9.51e-09	1.39e-07	MKL2
SREBF1	1.2	5.76	-23.67	3.51e-05	0.0002	SREBF1
SEL1L	1.22	5.78	-23.63	6.07e-05	0.0003	SEL1L
XRCC2	0.7	5.24	-23.26	8.24e-07	7.4e-06	XRCC2
MYO9A	1.27	5.77	-22.66	2.56e-06	2.02e-05	MYO9A
EIF4ENIF1	1.11	5.61	-22.63	5.68e-05	0.0003	EIF4ENIF1
BMPR2	1.81	6.3	-22.47	1.79e-06	1.48e-05	BMPR2
PCED1A	1.71	6.19	-22.38	6.62e-06	4.61e-05	PCED1A
PILRB	4.19	8.67	-22.33	3.26e-08	4.12e-07	PILRB
CENPF	2.82	7.29	-22.18	1.13e-05	7.34e-05	CENPF
GON4L	0	4.47	-22.15	2.26e-05	0.0001	GON4L
SPARC	6.32	10.77	-21.81	0.0008	0.0027	SPARC
ARSK	0	4.42	-21.45	1.45e-09	2.65e-08	ARSK
ATAD5	0	4.41	-21.23	0.0004	0.0016	ATAD5
C1QTNF6	0.7	5.11	-21.19	3.93e-06	2.93e-05	C1QTNF6
INTS1	2.63	7.02	-20.96	9.06e-06	6.07e-05	INTS1
PEAK1	0	4.39	-20.91	0.0001	0.0006	PEAK1
ABCA3	2.21	6.59	-20.85	8.85e-05	0.0004	ABCA3
NCAM1	3.66	8.04	-20.8	0.0002	0.0007	NCAM1
COL5A1	3.08	7.44	-20.59	5.41e-06	3.86e-05	COL5A1
PIEZO1	1.66	6.02	-20.52	5.33e-06	3.82e-05	PIEZO1
SEZ6L2	2.94	7.3	-20.43	2.4e-09	4.11e-08	SEZ6L2
COL5A2	1.54	5.89	-20.37	3.47e-06	2.63e-05	COL5A2
NCOA7	0	4.35	-20.35	0.0002	0.0009	NCOA7
ELMSAN1	1.17	5.52	-20.3	1.06e-07	1.19e-06	ELMSAN1
EP400	1.83	6.17	-20.2	5.92e-06	4.19e-05	EP400
LMF1	0	4.33	-20.13	4.76e-05	0.0003	LMF1
CREB3L2	2.53	6.86	-20.1	2.2e-05	0.0001	CREB3L2
OSMR	1.63	5.96	-20.1	0.0004	0.0014	OSMR
BTAF1	1.55	5.85	-19.82	2.71e-08	3.49e-07	BTAF1
PRRC2B	4.22	8.52	-19.75	0.0002	0.0007	PRRC2B
ZNF318	1.36	5.66	-19.66	0.0003	0.0011	ZNF318
ANKS6	2.05	6.34	-19.57	1.93e-06	1.58e-05	ANKS6
INHA	1.22	5.5	-19.53	4.66e-06	3.39e-05	INHA
ITGB3	0	4.29	-19.49	0.0054	0.0133	ITGB3
PLS3	2.7	6.95	-19	0.0004	0.0014	PLS3
CDK5RAP2	3.14	7.39	-18.99	0.0005	0.0019	CDK5RAP2
EDIL3	3.6	7.85	-18.95	2.53e-08	3.28e-07	EDIL3
SIK2	0.97	5.21	-18.92	0.0053	0.0131	SIK2
PAPLN	1.17	5.41	-18.81	5.76e-05	0.0003	PAPLN
BLM	0.7	4.93	-18.68	1.39e-09	2.56e-08	BLM
ZCCHC14	0.95	5.17	-18.67	0.0021	0.0061	ZCCHC14
OGT	2.93	7.15	-18.65	7.21e-06	4.97e-05	OGT
MFSD1	1.2	5.42	-18.63	6.55e-05	0.0003	MFSD1
COL1A1	7.25	11.47	-18.62	6.51e-06	4.55e-05	COL1A1
MYBBP1A	1.1	5.31	-18.6	0.0004	0.0015	MYBBP1A
ANKRD36B	1.27	5.48	-18.48	2.83e-07	2.86e-06	ANKRD36B
BTBD9	0	4.21	-18.48	2.66e-07	2.7e-06	BTBD9
SPG7	1.67	5.87	-18.47	3.89e-05	0.0002	SPG7
GLG1	2.05	6.25	-18.42	6.63e-06	4.62e-05	GLG1
SLC17A5	0	4.2	-18.32	0.0002	0.0009	SLC17A5
MLLT4	0.75	4.94	-18.32	4.28e-06	3.16e-05	MLLT4
DMPK	2.63	6.83	-18.3	3.26e-06	2.49e-05	DMPK
FAT3	0	4.17	-18.04	6.28e-10	1.29e-08	FAT3
SLX4	1.53	5.7	-18.02	8.68e-06	5.84e-05	SLX4
CEP192	2.37	6.53	-17.89	4.08e-05	0.0002	CEP192
ZNF618	2.43	6.59	-17.86	0.0001	0.0005	ZNF618
ETAA1	0.71	4.87	-17.83	3.23e-05	0.0002	ETAA1
SEC24C	2.27	6.42	-17.8	8.96e-06	6.02e-05	SEC24C
BCAM	4.52	8.67	-17.73	9.44e-06	6.27e-05	BCAM
NUB1	2.27	6.41	-17.57	5.17e-06	3.72e-05	NUB1
DDX11	1.25	5.37	-17.48	0.0002	0.0007	DDX11
STK3	0.67	4.79	-17.45	1.65e-07	1.75e-06	STK3
SCPEP1	2.98	7.09	-17.24	3.23e-08	4.08e-07	SCPEP1
TFAP2A	3.44	7.54	-17.17	2.67e-05	0.0002	TFAP2A
AKAP9	1.39	5.49	-17.14	0.0029	0.0079	AKAP9
MATN2	2.44	6.54	-17.14	1.1e-06	9.58e-06	MATN2
LPCAT1	2.54	6.64	-17.14	0.0002	0.0008	LPCAT1
ZFHX3	1.54	5.64	-17.06	1.51e-05	9.36e-05	ZFHX3
PCNT	2.08	6.17	-17	3.44e-05	0.0002	PCNT
ADAMTS15	1.6	5.69	-16.99	6.8e-06	4.72e-05	ADAMTS15
PRKDC	4.12	8.2	-16.98	2.1e-08	2.78e-07	PRKDC
SASH1	0.7	4.79	-16.98	8.7e-08	9.99e-07	SASH1
MAPK8IP3	1.67	5.74	-16.81	0.0002	0.0008	MAPK8IP3
SMAD6	1.75	5.82	-16.81	1.18e-09	2.24e-08	SMAD6
OPN3	3.24	7.29	-16.63	3.18e-07	3.17e-06	OPN3
QSOX2	0	4.05	-16.51	4.51e-05	0.0002	QSOX2
APP	3.49	7.54	-16.51	3.93e-10	8.55e-09	APP
SURF4	2.14	6.17	-16.42	9.64e-07	8.49e-06	SURF4
POLE	2.61	6.64	-16.34	1.34e-05	8.45e-05	POLE
FERMT2	1.17	5.2	-16.33	0.0022	0.0064	FERMT2
INTU	0	4.03	-16.33	0.0023	0.0065	INTU
DPY19L3	0	4.03	-16.31	0.0011	0.0036	DPY19L3
SMO	1.71	5.73	-16.3	0.0017	0.005	SMO
WHSC1	4.31	8.34	-16.29	6.97e-05	0.0003	WHSC1
ASH1L	1.29	5.31	-16.25	1.09e-07	1.22e-06	ASH1L
UBR4	4.12	8.14	-16.21	5.05e-05	0.0003	UBR4
NSD1	2.05	6.07	-16.18	9.07e-05	0.0004	NSD1
SCARA3	1.59	5.61	-16.17	8.03e-05	0.0004	SCARA3
ITGA1	0.65	4.66	-16.11	6.71e-06	4.67e-05	ITGA1
DIDO1	2.85	6.86	-16.09	5.58e-05	0.0003	DIDO1
CLCN7	2.53	6.52	-15.93	5.63e-07	5.29e-06	CLCN7
LRRC24	0	3.99	-15.91	0.0002	0.001	LRRC24
PPP1R16A	2.26	6.25	-15.88	1.2e-07	1.33e-06	PPP1R16A
SLC1A4	2.77	6.75	-15.79	0.0002	0.0007	SLC1A4
SUSD2	0.79	4.76	-15.68	0.0002	0.0008	SUSD2
EIF4G1	5.35	9.32	-15.64	6.97e-08	8.12e-07	EIF4G1
C11orf30	2.25	6.22	-15.59	0.0001	0.0005	C11orf30
CREBBP	3.64	7.6	-15.55	5.82e-07	5.44e-06	CREBBP
THOC1	2.34	6.29	-15.54	2.18e-05	0.0001	THOC1
NAPEPLD	0.67	4.62	-15.52	4.25e-05	0.0002	NAPEPLD
CASKIN1	2.04	5.99	-15.49	3.83e-06	2.87e-05	CASKIN1
WWC2	3.06	7.01	-15.46	1.45e-06	1.23e-05	WWC2
HMBOX1	0.71	4.66	-15.45	3.17e-05	0.0002	HMBOX1
IQCA1	0	3.95	-15.45	6.3e-05	0.0003	IQCA1
CEP152	0.71	4.66	-15.41	0.0009	0.0029	CEP152
ADAM33	2.27	6.22	-15.41	0.0003	0.0013	ADAM33
ASXL1	2.77	6.72	-15.41	1.25e-11	4.75e-10	ASXL1
NUMA1	3.58	7.53	-15.38	0.0008	0.0027	NUMA1
ARHGEF4	0	3.94	-15.37	0.0006	0.002	ARHGEF4
PPAPDC1B	2.01	5.95	-15.36	0.0011	0.0034	PPAPDC1B
BOD1L1	1.2	5.14	-15.34	9.52e-07	8.4e-06	BOD1L1
LOC100093631	1.83	5.77	-15.32	6.13e-05	0.0003	LOC100093631
GLS	2.96	6.9	-15.31	3.33e-05	0.0002	GLS
PARP14	1.2	5.13	-15.24	1.63e-07	1.74e-06	PARP14
LIX1L	3.23	7.14	-14.99	1.63e-05	9.97e-05	LIX1L
ADAM10	1.22	5.13	-14.98	1.7e-05	0.0001	ADAM10
DZIP3	1.52	5.41	-14.87	3.05e-07	3.05e-06	DZIP3
POGZ	3.33	7.22	-14.83	0.001	0.0033	POGZ
AGA	0	3.89	-14.79	1.69e-07	1.79e-06	AGA
EPHX1	4.09	7.97	-14.77	4.36e-06	3.21e-05	EPHX1
PLCE1	1.56	5.44	-14.74	0.0001	0.0006	PLCE1
RRP7B	2.45	6.33	-14.72	9.34e-07	8.27e-06	RRP7B
PRTG	0.75	4.63	-14.68	0.0001	0.0006	PRTG
STARD3	2.11	5.99	-14.68	7.99e-06	5.44e-05	STARD3
ANKRD26	1.39	5.26	-14.66	0.0062	0.015	ANKRD26
NID1	2.09	5.96	-14.61	0.0004	0.0015	NID1
ALG6	0.65	4.52	-14.6	6.54e-07	6.03e-06	ALG6
LEPROT	1.17	5.04	-14.59	6.86e-05	0.0003	LEPROT
ACPL2	0.7	4.57	-14.59	5.95e-05	0.0003	ACPL2
PPARA	2.52	6.38	-14.55	0.0059	0.0144	PPARA
SOGA1	2.48	6.34	-14.5	7.81e-05	0.0004	SOGA1
TLN2	1.27	5.12	-14.5	0.001	0.0032	TLN2
ZFC3H1	1.56	5.42	-14.49	0.0002	0.0008	ZFC3H1
HEATR7A	2.91	6.77	-14.49	4.44e-06	3.25e-05	HEATR7A
TRAPPC12	2.67	6.52	-14.46	0.0006	0.002	TRAPPC12
STT3B	1.53	5.38	-14.39	3.6e-05	0.0002	STT3B
LRP5	2.51	6.35	-14.38	8.05e-05	0.0004	LRP5
ZDHHC8	1.22	5.07	-14.37	0.0002	0.0008	ZDHHC8
ARHGAP33	1.54	5.38	-14.36	4.34e-06	3.2e-05	ARHGAP33
AKAP11	0.7	4.54	-14.33	0.008	0.0186	AKAP11
DNAJC13	2.29	6.13	-14.28	1.6e-06	1.34e-05	DNAJC13
DOT1L	2.1	5.93	-14.21	0.0001	0.0005	DOT1L
MYO18A	1.2	5.03	-14.2	5.9e-08	7e-07	MYO18A
RUSC2	1.44	5.27	-14.16	9.8e-05	0.0005	RUSC2
BTBD7	1.19	5.01	-14.13	3.97e-08	4.88e-07	BTBD7
COL12A1	1.75	5.57	-14.13	0.0003	0.0013	COL12A1
LOXL2	3.09	6.91	-14.12	1.29e-05	8.21e-05	LOXL2
DEGS1	3.23	7.05	-14.11	7.73e-06	5.29e-05	DEGS1
LZTR1	3.2	7.01	-14.11	5.73e-05	0.0003	LZTR1
EDEM3	0.65	4.47	-14.09	4.45e-08	5.41e-07	EDEM3
OSBPL8	1.81	5.63	-14.07	0.007	0.0166	OSBPL8
FAM129A	4	7.8	-13.99	5.46e-05	0.0003	FAM129A
SMC2	1.82	5.62	-13.98	0.0001	0.0005	SMC2
LEPREL2	3.04	6.84	-13.95	0.0001	0.0006	LEPREL2
C1orf198	0.72	4.52	-13.93	0.0001	0.0006	C1orf198
FANCL	2.55	6.35	-13.92	0.0006	0.0021	FANCL
RPTOR	2.21	6.01	-13.91	8.74e-05	0.0004	RPTOR
HERC2	2.61	6.41	-13.9	0.0002	0.0009	HERC2
MINPP1	2.24	6.02	-13.79	0.0013	0.0039	MINPP1
ARHGAP5	1.53	5.31	-13.76	0.0004	0.0014	ARHGAP5
NOD1	1.54	5.31	-13.7	6.13e-05	0.0003	NOD1
SCARF2	1.81	5.59	-13.69	2.89e-05	0.0002	SCARF2
RCN3	0.65	4.42	-13.68	1.99e-07	2.08e-06	RCN3
TMEM30A	2.41	6.18	-13.64	0.0001	0.0006	TMEM30A
ANO6	2.01	5.78	-13.64	0.001	0.0032	ANO6
TM9SF3	2.66	6.43	-13.63	1.15e-07	1.27e-06	TM9SF3
CA13	0.71	4.48	-13.62	9.56e-10	1.85e-08	CA13
DGCR2	3.56	7.33	-13.6	1.16e-05	7.48e-05	DGCR2
SYMPK	3.74	7.5	-13.6	4e-05	0.0002	SYMPK
GLI2	1.96	5.72	-13.56	0.0006	0.002	GLI2
DOCK1	2.29	6.05	-13.56	9.79e-05	0.0005	DOCK1
WRN	0	3.76	-13.51	9.15e-06	6.12e-05	WRN
MAGT1	1.97	5.72	-13.48	3.7e-05	0.0002	MAGT1
MEIS2	0.71	4.46	-13.47	1.71e-06	1.42e-05	MEIS2
HSPA13	2.38	6.13	-13.46	1.52e-05	9.4e-05	HSPA13
EEF2K	2.36	6.11	-13.45	0.0002	0.0008	EEF2K
SHCBP1	0.71	4.46	-13.41	1.4e-05	8.8e-05	SHCBP1
DOCK5	0	3.74	-13.38	0.0003	0.0012	DOCK5
RECK	0	3.74	-13.37	3.98e-08	4.89e-07	RECK
CUL7	2.29	6.03	-13.36	1.82e-05	0.0001	CUL7
AMOT	1.16	4.89	-13.33	0.0005	0.0018	AMOT
TPCN1	2.03	5.76	-13.29	0.0004	0.0016	TPCN1
PSAP	7.17	10.9	-13.27	3.52e-06	2.67e-05	PSAP
DGCR8	2.22	5.95	-13.24	0.0003	0.0012	DGCR8
FKTN	1.34	5.07	-13.24	0.0022	0.0062	FKTN
RBMS3	0	3.72	-13.15	0.0027	0.0075	RBMS3
ITGB4	4.38	8.09	-13.12	3.76e-06	2.82e-05	ITGB4
PIANP	1.81	5.53	-13.11	1.2e-08	1.7e-07	PIANP
SBF2	0.79	4.5	-13.09	1.32e-05	8.37e-05	SBF2
HEG1	4.31	8.02	-13.09	0.001	0.0032	HEG1
PGRMC2	0.83	4.54	-13.07	0.0001	0.0005	PGRMC2
LRRC37A4P	1.61	5.32	-13.05	0.0002	0.0008	LRRC37A4P
POLD1	2.74	6.44	-12.98	3.7e-05	0.0002	POLD1
TEX2	1.56	5.25	-12.94	3.97e-05	0.0002	TEX2
MYO7A	1.73	5.42	-12.93	1.84e-05	0.0001	MYO7A
EGR1	4.56	8.25	-12.93	4.45e-06	3.26e-05	EGR1
CBX5	3.9	7.59	-12.9	3.51e-05	0.0002	CBX5
PTPRM	1.93	5.62	-12.88	2.07e-05	0.0001	PTPRM
CLSTN3	2.42	6.11	-12.87	3.08e-08	3.91e-07	CLSTN3
TCF7L1	0	3.68	-12.85	2.49e-05	0.0001	TCF7L1
TMEM19	1.08	4.76	-12.84	1.72e-05	0.0001	TMEM19
EBF4	0	3.68	-12.83	6.42e-07	5.94e-06	EBF4
IGF2R	2.61	6.29	-12.8	6.71e-05	0.0003	IGF2R
ZNF148	0.72	4.4	-12.8	4.41e-06	3.24e-05	ZNF148
SYNGR1	0.65	4.32	-12.79	1.21e-05	7.75e-05	SYNGR1
GALNT7	1.08	4.75	-12.77	3.82e-05	0.0002	GALNT7
DNM1	4.29	7.96	-12.75	0.0003	0.0011	DNM1
RBM33	2.34	6.01	-12.73	5.14e-08	6.15e-07	RBM33
THOC2	3.25	6.92	-12.69	7.2e-06	4.97e-05	THOC2
ANKRD32	0.65	4.31	-12.65	2.47e-07	2.53e-06	ANKRD32
STARD9	2.25	5.91	-12.64	0.0001	0.0005	STARD9
SCAF11	1.37	5.03	-12.62	0.0012	0.0038	SCAF11
PLXNB1	2.15	5.81	-12.61	0.0006	0.002	PLXNB1
KIAA1328	0	3.65	-12.59	9.9e-08	1.12e-06	KIAA1328
SEMA3C	0.71	4.37	-12.59	1.55e-05	9.57e-05	SEMA3C
NAA16	0	3.65	-12.58	0.0005	0.0017	NAA16
PIGU	2.7	6.35	-12.57	2.83e-05	0.0002	PIGU
CCDC14	2.21	5.86	-12.53	0.0003	0.0013	CCDC14
DIP2A	2.99	6.63	-12.5	2.99e-05	0.0002	DIP2A
CEP97	1.15	4.79	-12.49	1.39e-06	1.18e-05	CEP97
TCERG1	0.73	4.37	-12.45	7.71e-07	6.98e-06	TCERG1
MEGF9	2.62	6.26	-12.44	1.15e-05	7.42e-05	MEGF9
DDX5	4.62	8.25	-12.44	0.0004	0.0016	DDX5
CHRDL1	0.97	4.6	-12.43	0.0103	0.0229	CHRDL1
AKAP10	0.74	4.38	-12.43	9.32e-07	8.25e-06	AKAP10
DYNC2LI1	0.72	4.35	-12.41	0.0023	0.0065	DYNC2LI1
ZNF609	2.35	5.98	-12.41	6.47e-05	0.0003	ZNF609
FANCM	0	3.63	-12.4	2.93e-10	6.67e-09	FANCM
TYW1	0.7	4.33	-12.39	0.0002	0.0007	TYW1
DMTF1	1.2	4.83	-12.39	0.0002	0.0007	DMTF1
RTKN2	0	3.63	-12.38	6.1e-06	4.3e-05	RTKN2
PKD1P1	4.84	8.47	-12.35	3.47e-08	4.35e-07	PKD1P1
PIK3C3	1.56	5.19	-12.33	0.0004	0.0016	PIK3C3
MATN3	0.72	4.34	-12.3	8.24e-06	5.59e-05	MATN3
NCOA3	2.19	5.81	-12.3	6.04e-05	0.0003	NCOA3
CCDC7	1.68	5.3	-12.28	0.0071	0.0167	CCDC7
MSRB3	1.17	4.79	-12.26	7.77e-05	0.0004	MSRB3
DDB1	5.14	8.75	-12.24	0.0003	0.0013	DDB1
LPIN2	2.1	5.71	-12.22	1.41e-05	8.83e-05	LPIN2
NUMBL	2.36	5.97	-12.21	9.57e-06	6.35e-05	NUMBL
NHLRC3	0	3.61	-12.2	0.0012	0.0036	NHLRC3
ARHGAP35	2.76	6.37	-12.18	0.0008	0.0026	ARHGAP35
ZFHX4	0.7	4.31	-12.17	4.7e-05	0.0002	ZFHX4
LTBP4	3.52	7.13	-12.15	0.0002	0.001	LTBP4
DST	2.07	5.68	-12.15	2.72e-05	0.0002	DST
LAMC1	4.01	7.61	-12.13	4.41e-06	3.24e-05	LAMC1
ARL6IP6	4.04	7.64	-12.12	1.44e-05	9.02e-05	ARL6IP6
SAMD14	0	3.6	-12.09	0.0003	0.0011	SAMD14
C6orf89	2.59	6.19	-12.08	3.25e-05	0.0002	C6orf89
QSER1	3.17	6.76	-12.07	0.0005	0.0019	QSER1
SLC9A6	0.7	4.3	-12.06	2.13e-05	0.0001	SLC9A6
ZNF836	1.17	4.77	-12.04	2.14e-05	0.0001	ZNF836
SETD5	2.47	6.06	-12.04	1.14e-08	1.63e-07	SETD5
TWSG1	4.85	8.44	-12.02	3.92e-05	0.0002	TWSG1
RAVER1	4.01	7.6	-12.01	6.74e-05	0.0003	RAVER1
CYB5RL	0	3.59	-12.01	6.46e-08	7.58e-07	CYB5RL
TECPR2	1.17	4.76	-12	7.72e-05	0.0004	TECPR2
LRP1	3.27	6.85	-11.99	1.95e-06	1.59e-05	LRP1
XPO1	3.09	6.67	-11.98	2.89e-06	2.24e-05	XPO1
CRIM1	4.83	8.4	-11.95	3.44e-05	0.0002	CRIM1
TM9SF2	3.08	6.65	-11.89	8.59e-06	5.8e-05	TM9SF2
PKD2	1.81	5.38	-11.89	0.0005	0.0018	PKD2
DROSHA	1.69	5.26	-11.89	0.0002	0.0009	DROSHA
ALS2	1.71	5.27	-11.84	0.0004	0.0014	ALS2
NAAA	0	3.56	-11.82	4.55e-06	3.32e-05	NAAA
PIGT	5.31	8.87	-11.81	0.0003	0.0011	PIGT
ATXN2L	4.71	8.27	-11.79	3.4e-06	2.59e-05	ATXN2L
NRF1	1.15	4.7	-11.73	4.02e-06	2.99e-05	NRF1
LRP11	2.59	6.14	-11.7	0.0002	0.0009	LRP11
NCOA6	4.01	7.56	-11.7	0.0001	0.0006	NCOA6
MARVELD1	3.49	7.03	-11.69	3.59e-07	3.54e-06	MARVELD1
SEL1L3	0	3.55	-11.69	1.06e-05	6.93e-05	SEL1L3
CEP128	1.2	4.75	-11.68	0.0004	0.0014	CEP128
TNFSF9	1.52	5.07	-11.67	0.0002	0.0007	TNFSF9
FSTL1	5.18	8.72	-11.65	1.79e-06	1.47e-05	FSTL1
LOC100271836	4.5	8.04	-11.62	3.56e-06	2.69e-05	LOC100271836
LRRFIP1	1.72	5.26	-11.59	0.0005	0.0018	LRRFIP1
STXBP4	0	3.53	-11.58	0.0008	0.0026	STXBP4
PTPRQ	0	3.53	-11.57	0.0004	0.0016	PTPRQ
FAT4	0	3.53	-11.55	0.0005	0.0019	FAT4
NF2	3.45	6.98	-11.54	0.0004	0.0014	NF2
ATP11B	2.36	5.89	-11.53	4.44e-05	0.0002	ATP11B
EGFR	4.26	7.79	-11.52	2.94e-06	2.28e-05	EGFR
PHF17	1.17	4.7	-11.52	0.0004	0.0016	PHF17
CNNM3	3.51	7.03	-11.45	0.002	0.0058	CNNM3
SORCS2	2.15	5.67	-11.44	0.0004	0.0015	SORCS2
NCBP1	2.66	6.18	-11.42	0.0015	0.0044	NCBP1
WNT10A	1.06	4.57	-11.4	0.0004	0.0014	WNT10A
PDZK1	1.83	5.34	-11.38	0.0004	0.0015	PDZK1
MED25	3.47	6.98	-11.38	1.21e-05	7.78e-05	MED25
TRIP4	2.24	5.75	-11.37	2.75e-05	0.0002	TRIP4
RSBN1	0	3.5	-11.35	7.83e-05	0.0004	RSBN1
TMED5	3.34	6.84	-11.33	0.0006	0.0021	TMED5
LRBA	2.17	5.68	-11.32	0.0012	0.0036	LRBA
FOXJ2	2.25	5.75	-11.31	1.1e-07	1.22e-06	FOXJ2
TMEM214	3.97	7.47	-11.3	4.68e-05	0.0002	TMEM214
PRDM15	0	3.49	-11.27	8.2e-06	5.57e-05	PRDM15
NINL	1.31	4.8	-11.26	0.0014	0.0042	NINL
FBLN2	0	3.49	-11.24	0.0001	0.0005	FBLN2
YY1	4.04	7.53	-11.23	8.06e-06	5.48e-05	YY1
UBR5	1.21	4.7	-11.23	0.0002	0.0007	UBR5
SPECC1L	1.96	5.45	-11.23	0.0009	0.0029	SPECC1L
PCYOX1L	2.09	5.58	-11.23	0.0011	0.0034	PCYOX1L
ZNF839	0.97	4.46	-11.22	0.0028	0.0077	ZNF839
SLC12A9	1.54	5.03	-11.22	7.98e-05	0.0004	SLC12A9
SMC6	2.37	5.86	-11.21	2.75e-06	2.14e-05	SMC6
PDXDC2P	2.13	5.61	-11.2	0.0029	0.0079	PDXDC2P
RNF157	2.04	5.53	-11.19	1.88e-07	1.98e-06	RNF157
ERCC5	1.73	5.22	-11.18	3.92e-05	0.0002	ERCC5
ME1	1.1	4.58	-11.17	0.0037	0.0096	ME1
MYH10	3.66	7.14	-11.16	8.09e-05	0.0004	MYH10
DLG5	4.39	7.87	-11.16	8.77e-07	7.83e-06	DLG5
CASC4	2.43	5.91	-11.14	8.34e-05	0.0004	CASC4
NUP188	4.44	7.92	-11.13	5.35e-05	0.0003	NUP188
ENTPD4	1.31	4.78	-11.13	9.27e-05	0.0004	ENTPD4
LPCAT3	2.52	6	-11.13	2.98e-05	0.0002	LPCAT3
WDR91	0	3.47	-11.12	2.33e-05	0.0001	WDR91
AGFG2	1.7	5.17	-11.1	0.0015	0.0045	AGFG2
CNTNAP1	1.99	5.47	-11.1	7.79e-05	0.0004	CNTNAP1
DTL	3.92	7.39	-11.08	6.37e-06	4.46e-05	DTL
BAZ2B	0	3.47	-11.07	1.09e-05	7.09e-05	BAZ2B
HLTF	3.05	6.52	-11.06	0.0005	0.0017	HLTF
KDM5A	3.27	6.73	-11.06	9.2e-05	0.0004	KDM5A
SYNE2	1.89	5.35	-11.05	0.0008	0.0027	SYNE2
ADD1	3.82	7.29	-11.05	2.34e-08	3.05e-07	ADD1
WWC3	2.15	5.61	-11.04	3.01e-05	0.0002	WWC3
MIS18BP1	2.65	6.11	-11.02	0.0004	0.0016	MIS18BP1
TMEM33	3.38	6.84	-11.02	0.0001	0.0006	TMEM33
SMARCA4	5.19	8.65	-11.01	3.32e-05	0.0002	SMARCA4
SUGP2	2.74	6.2	-11.01	1.22e-05	7.85e-05	SUGP2
PLK1S1	1.66	5.12	-11	0.0022	0.0064	PLK1S1
CEP41	2.35	5.81	-11	3.2e-06	2.46e-05	CEP41
GLRB	1.88	5.34	-10.98	0.0001	0.0005	GLRB
GPR137C	0	3.45	-10.96	7.13e-05	0.0004	GPR137C
MTERFD3	0.7	4.16	-10.96	6.05e-05	0.0003	MTERFD3
BRD3	3.44	6.89	-10.95	5.96e-05	0.0003	BRD3
RFT1	1.83	5.27	-10.91	9.72e-07	8.54e-06	RFT1
CCNDBP1	3.8	7.25	-10.89	1.44e-07	1.56e-06	CCNDBP1
PPM1B	1.73	5.17	-10.86	8.68e-07	7.75e-06	PPM1B
VLDLR	1.19	4.63	-10.86	1.84e-05	0.0001	VLDLR
SEC62	3.53	6.97	-10.86	9.61e-05	0.0005	SEC62
TMEM171	0	3.44	-10.84	2.28e-05	0.0001	TMEM171
MARK3	1.25	4.69	-10.82	2.3e-06	1.84e-05	MARK3
SDC2	3.56	7	-10.81	1.42e-06	1.2e-05	SDC2
VPS13A	1.87	5.3	-10.8	0.0012	0.0037	VPS13A
CWF19L2	0.7	4.13	-10.79	2.41e-06	1.92e-05	CWF19L2
ADRBK1	3.29	6.73	-10.79	5.52e-05	0.0003	ADRBK1
MSH6	3.11	6.54	-10.78	1.12e-09	2.13e-08	MSH6
KLF13	2.58	6.01	-10.77	4.63e-07	4.44e-06	KLF13
NEK3	0.7	4.13	-10.76	0.0003	0.0011	NEK3
DAAM1	1.82	5.24	-10.76	5.49e-07	5.18e-06	DAAM1
DCAF5	2.49	5.92	-10.76	4.46e-05	0.0002	DCAF5
EYA4	2	5.42	-10.71	0.0054	0.0133	EYA4
PKD1	3.42	6.84	-10.7	1.03e-06	8.99e-06	PKD1
DENND4A	1.27	4.69	-10.7	2.1e-06	1.7e-05	DENND4A
BMP1	3.25	6.67	-10.68	6.56e-07	6.05e-06	BMP1
JPH2	1.73	5.14	-10.68	0.0002	0.0009	JPH2
GSE1	2.75	6.17	-10.68	9.65e-09	1.41e-07	GSE1
RFXAP	0.65	4.06	-10.67	2.57e-05	0.0001	RFXAP
LOC100132247	3.32	6.73	-10.67	5.53e-05	0.0003	LOC100132247
MCM6	4.96	8.38	-10.65	2.33e-05	0.0001	MCM6
COPB1	1.69	5.11	-10.64	4.42e-06	3.24e-05	COPB1
CPZ	1.81	5.22	-10.63	0.0001	0.0005	CPZ
PDPK1	2.06	5.47	-10.63	0.0013	0.0041	PDPK1
LEPROTL1	2.53	5.94	-10.62	7.55e-06	5.18e-05	LEPROTL1
FAM156B	3	6.41	-10.61	5.71e-07	5.36e-06	FAM156B
ASB3	2.27	5.67	-10.58	1.4e-05	8.8e-05	ASB3
TMEM120B	0.67	4.07	-10.58	6.94e-05	0.0003	TMEM120B
MTHFR	3.24	6.64	-10.57	3.6e-05	0.0002	MTHFR
ARCN1	5.8	9.2	-10.57	0.0006	0.0022	ARCN1
CDC42BPA	2.56	5.96	-10.57	8.63e-05	0.0004	CDC42BPA
SERPINB6	5.72	9.12	-10.57	5.12e-05	0.0003	SERPINB6
SLFN5	1.42	4.82	-10.57	0.001	0.0032	SLFN5
AHCYL1	5.03	8.43	-10.57	0.0003	0.0012	AHCYL1
HMGXB4	2.71	6.12	-10.57	1.65e-05	0.0001	HMGXB4
SRCAP	3.29	6.69	-10.57	2.09e-07	2.17e-06	SRCAP
ERCC2	2.58	5.98	-10.54	4.04e-05	0.0002	ERCC2
GPC6	1.16	4.56	-10.54	0.0002	0.001	GPC6
GPSM2	1.3	4.7	-10.53	0.0016	0.0048	GPSM2
ANKRD10	2.47	5.87	-10.53	8.4e-07	7.52e-06	ANKRD10
DENND2A	2.81	6.21	-10.53	3.26e-05	0.0002	DENND2A
TBC1D9	1.64	5.03	-10.52	3.38e-06	2.57e-05	TBC1D9
ZNF827	0.58	3.98	-10.52	0.0089	0.0203	ZNF827
ZBTB5	1.32	4.71	-10.51	0.0002	0.0008	ZBTB5
FMNL2	2	5.39	-10.5	0.0003	0.001	FMNL2
TMEM87A	1.83	5.22	-10.48	1.86e-05	0.0001	TMEM87A
FHOD1	0.72	4.11	-10.46	1.84e-05	0.0001	FHOD1
PDIA3	4.6	7.99	-10.46	0.0014	0.0042	PDIA3
SLC22A5	0	3.39	-10.45	0.0002	0.0009	SLC22A5
CDK5RAP3	4.14	7.52	-10.45	1.85e-08	2.49e-07	CDK5RAP3
ETFDH	0.83	4.22	-10.44	0.0006	0.002	ETFDH
C1GALT1C1	2.8	6.18	-10.43	1.18e-05	7.63e-05	C1GALT1C1
NISCH	2.28	5.66	-10.41	1.01e-05	6.66e-05	NISCH
PODXL2	1.99	5.37	-10.41	2.03e-05	0.0001	PODXL2
HECTD4	1.55	4.93	-10.39	0.0001	0.0006	HECTD4
ITGB5	0.7	4.08	-10.39	1.29e-05	8.2e-05	ITGB5
MIB1	2.73	6.1	-10.39	0.0003	0.0012	MIB1
TMED8	1.1	4.47	-10.39	0.0036	0.0094	TMED8
ABI3BP	0.65	4.03	-10.39	0.0001	0.0005	ABI3BP
KIAA1467	1.99	5.37	-10.39	0.0004	0.0016	KIAA1467
C11orf49	2.75	6.13	-10.38	0.0003	0.001	C11orf49
TRMT6	1.97	5.34	-10.37	0.0001	0.0005	TRMT6
SCAMP4	3.87	7.24	-10.37	0.0002	0.0007	SCAMP4
PARP4	3.56	6.93	-10.36	4.66e-06	3.39e-05	PARP4
SGSM2	2.91	6.28	-10.35	8.16e-09	1.21e-07	SGSM2
KIAA1958	1.56	4.93	-10.35	0.0012	0.0037	KIAA1958
REC8	0.75	4.12	-10.35	0.0033	0.0088	REC8
CIR1	3.36	6.73	-10.34	0.0002	0.001	CIR1
ZMYND8	0.78	4.15	-10.32	0.0035	0.0093	ZMYND8
NCAPD3	2.85	6.21	-10.29	6.37e-07	5.9e-06	NCAPD3
FBLN7	1.81	5.18	-10.29	1.58e-05	9.76e-05	FBLN7
DOCK11	0	3.36	-10.25	0.001	0.0031	DOCK11
USP48	2.88	6.24	-10.24	1.35e-05	8.5e-05	USP48
SHKBP1	3.66	7.02	-10.24	1.4e-05	8.78e-05	SHKBP1
USP47	2.36	5.71	-10.23	5.29e-05	0.0003	USP47
C10orf118	1.6	4.95	-10.2	0.0008	0.0027	C10orf118
MTF1	0.65	4	-10.2	0.0001	0.0006	MTF1
PYGO2	3.31	6.66	-10.2	0.0004	0.0016	PYGO2
PROS1	3.32	6.67	-10.19	1.14e-05	7.38e-05	PROS1
KIAA1731	1.28	4.62	-10.18	1.42e-06	1.2e-05	KIAA1731
POU2F1	0.74	4.09	-10.16	0.0008	0.0028	POU2F1
LAMP2	3.87	7.22	-10.16	6.65e-05	0.0003	LAMP2
SNHG10	0.85	4.19	-10.15	5.38e-05	0.0003	SNHG10
C2CD3	2.25	5.6	-10.15	0.0003	0.001	C2CD3
KIAA1715	0	3.34	-10.15	0.0012	0.0039	KIAA1715
USP9X	3.12	6.46	-10.15	0.0001	0.0005	USP9X
PNISR	4.99	8.34	-10.15	0.0001	0.0005	PNISR
MIS18A	3.1	6.44	-10.15	0.0034	0.0089	MIS18A
KIAA0319L	2.42	5.76	-10.14	5.93e-05	0.0003	KIAA0319L
CABIN1	3.4	6.74	-10.13	7.89e-07	7.12e-06	CABIN1
C4orf27	0.71	4.05	-10.12	3.34e-07	3.32e-06	C4orf27
XRCC3	2.48	5.82	-10.12	0.0001	0.0005	XRCC3
TANC2	2.35	5.68	-10.12	0.0005	0.0019	TANC2
INTS3	0.73	4.07	-10.12	2.67e-05	0.0002	INTS3
C8orf58	0	3.34	-10.12	0.0004	0.0015	C8orf58
LIG3	0.67	4	-10.12	0.0002	0.0007	LIG3
HBP1	2.25	5.59	-10.1	3.38e-06	2.57e-05	HBP1
TP53BP1	3.27	6.61	-10.1	0.0001	0.0005	TP53BP1
HELLS	2.51	5.84	-10.09	2.1e-05	0.0001	HELLS
ABL1	2.98	6.31	-10.09	3.11e-06	2.4e-05	ABL1
TMEM2	0.71	4.05	-10.08	1.01e-07	1.14e-06	TMEM2
PLD3	5.68	9.01	-10.08	4.07e-05	0.0002	PLD3
CD2AP	2.35	5.68	-10.07	0.0015	0.0044	CD2AP
GOLGA4	1.53	4.86	-10.05	4.5e-07	4.33e-06	GOLGA4
RUNDC1	1.27	4.6	-10.05	7.65e-05	0.0004	RUNDC1
PLK2	5.38	8.7	-10.04	0.0013	0.004	PLK2
LEPREL4	2.11	5.43	-10.03	2.4e-05	0.0001	LEPREL4
RPRD2	3.56	6.88	-10.02	0.0011	0.0034	RPRD2
MOSPD2	1.48	4.81	-10.01	3.23e-06	2.48e-05	MOSPD2
TMEM132A	1.91	5.23	-9.99	5.25e-05	0.0003	TMEM132A
EHBP1L1	4.4	7.72	-9.99	0.0003	0.001	EHBP1L1
DLAT	2.69	6.01	-9.97	0.0009	0.0031	DLAT
SRRM1	4.79	8.11	-9.97	1.27e-07	1.39e-06	SRRM1
EFTUD2	2.63	5.95	-9.96	9e-07	8e-06	EFTUD2
UGGT1	2.47	5.79	-9.96	4.03e-06	2.99e-05	UGGT1
CDK12	3.33	6.65	-9.94	1.1e-06	9.55e-06	CDK12
PION	1.44	4.75	-9.94	0.0105	0.0232	PION
AGPAT3	2.88	6.2	-9.94	3.94e-06	2.94e-05	AGPAT3
ANO10	0.66	3.97	-9.92	2.16e-05	0.0001	ANO10
GOLGA3	4.53	7.84	-9.9	0.0007	0.0024	GOLGA3
TBC1D13	3.39	6.69	-9.89	7.46e-05	0.0004	TBC1D13
LOC283922	3.53	6.83	-9.89	0.0001	0.0005	LOC283922
PPIL2	1.27	4.57	-9.89	0.0012	0.0037	PPIL2
NUCB1	4.88	8.18	-9.89	4.34e-08	5.28e-07	NUCB1
ATR	0.74	4.04	-9.89	0.0053	0.0131	ATR
C6orf147	0.8	4.1	-9.88	0.0001	0.0006	C6orf147
BAZ2A	4.69	7.99	-9.88	0.0001	0.0005	BAZ2A
KIAA0528	1.73	5.04	-9.88	5.23e-06	3.76e-05	KIAA0528
SNX30	1.59	4.89	-9.85	0.0012	0.0037	SNX30
MBTPS1	3.23	6.53	-9.84	4.78e-07	4.57e-06	MBTPS1
MGC57346	2.03	5.33	-9.83	0.0006	0.0021	MGC57346
ZBTB4	3.71	7.01	-9.83	5.38e-06	3.85e-05	ZBTB4
ARIH1	2.27	5.57	-9.82	0.0044	0.0111	ARIH1
ESPL1	4.01	7.3	-9.82	0.0012	0.0038	ESPL1
HEATR5A	1.38	4.68	-9.81	0.0093	0.0211	HEATR5A
DPAGT1	2.45	5.75	-9.8	1.7e-07	1.8e-06	DPAGT1
TSC2	3.4	6.69	-9.79	4.55e-07	4.37e-06	TSC2
ZNF483	1.43	4.72	-9.78	0.0011	0.0034	ZNF483
SNRNP70	4.3	7.59	-9.77	0.0001	0.0006	SNRNP70
C16orf58	1.56	4.85	-9.77	0.0004	0.0016	C16orf58
SEC16A	4.38	7.66	-9.76	0.0014	0.0044	SEC16A
CDCA7L	3.43	6.72	-9.76	1.79e-05	0.0001	CDCA7L
ITGB8	1.84	5.13	-9.75	1.63e-05	0.0001	ITGB8
MAP2	0	3.29	-9.75	1.19e-05	7.67e-05	MAP2
ZNF91	3.19	6.48	-9.75	9.7e-06	6.43e-05	ZNF91
GFPT2	1.81	5.1	-9.75	8.16e-05	0.0004	GFPT2
UGGT2	0	3.28	-9.72	3.92e-08	4.83e-07	UGGT2
MED12	2.64	5.92	-9.72	0.0001	0.0005	MED12
TATDN2	0.72	4	-9.72	0.0008	0.0026	TATDN2
ZNF608	0.65	3.93	-9.71	1.73e-07	1.83e-06	ZNF608
NCKAP1	2.55	5.83	-9.71	7.12e-05	0.0004	NCKAP1
MMP2	2.3	5.58	-9.71	4.9e-05	0.0003	MMP2
HDHD2	1.81	5.09	-9.7	8.99e-06	6.03e-05	HDHD2
CHUK	1.37	4.64	-9.69	0.0004	0.0014	CHUK
SSH1	2.78	6.06	-9.69	5.92e-05	0.0003	SSH1
CLYBL	0	3.28	-9.68	0.0003	0.0012	CLYBL
TTLL4	1.85	5.12	-9.68	0.0002	0.001	TTLL4
ENG	2.62	5.89	-9.67	2.02e-09	3.51e-08	ENG
CLSTN1	5.03	8.3	-9.66	2.2e-06	1.77e-05	CLSTN1
LRSAM1	0.72	3.99	-9.65	5.49e-07	5.18e-06	LRSAM1
FKBP9	2.2	5.47	-9.61	2.36e-05	0.0001	FKBP9
CLU	4.74	8	-9.6	0.0002	0.001	CLU
LEMD3	1.68	4.93	-9.57	0.0015	0.0046	LEMD3
FAM190B	2.24	5.5	-9.56	1.08e-07	1.21e-06	FAM190B
TMBIM4	3.66	6.91	-9.55	0.0001	0.0005	TMBIM4
KPNA6	5.08	8.33	-9.54	9.16e-05	0.0004	KPNA6
HEXDC	2.58	5.83	-9.54	9.04e-07	8.03e-06	HEXDC
KCNH3	0	3.25	-9.53	0.0025	0.0071	KCNH3
OLFML2B	1.69	4.94	-9.53	0.0019	0.0054	OLFML2B
ZNF512	1.25	4.5	-9.53	9.5e-06	6.32e-05	ZNF512
LTBP3	5.42	8.67	-9.52	0.0007	0.0023	LTBP3
SPTBN1	5.48	8.73	-9.52	9.36e-06	6.23e-05	SPTBN1
SH2B1	2.36	5.61	-9.49	0.0001	0.0005	SH2B1
SPCS3	3.41	6.66	-9.49	1.84e-06	1.51e-05	SPCS3
ELMOD2	0.85	4.09	-9.47	9.69e-06	6.42e-05	ELMOD2
MARCH6	4.28	7.52	-9.43	5.79e-05	0.0003	MARCH6
KIAA1704	1.56	4.79	-9.41	0.0002	0.0007	KIAA1704
PHLDB2	1.17	4.4	-9.4	3.87e-05	0.0002	PHLDB2
USP20	1.17	4.41	-9.4	0.0013	0.004	USP20
FLJ45340	4.93	8.16	-9.4	5.01e-05	0.0003	FLJ45340
SLC30A7	2.28	5.51	-9.4	0.0064	0.0153	SLC30A7
TPR	4.16	7.39	-9.39	0.0002	0.0009	TPR
IFT122	1.83	5.06	-9.39	2.54e-05	0.0001	IFT122
FUBP1	2.11	5.34	-9.39	1.69e-05	0.0001	FUBP1
SGK196	1.44	4.67	-9.38	0.0019	0.0054	SGK196
C1RL	1.25	4.47	-9.36	6.19e-07	5.75e-06	C1RL
MMS22L	0.7	3.93	-9.35	2.34e-05	0.0001	MMS22L
FAN1	1.73	4.96	-9.35	7.22e-06	4.98e-05	FAN1
CDCA2	1.52	4.74	-9.34	5.24e-06	3.76e-05	CDCA2
MARCKS	1.1	4.32	-9.34	5.57e-05	0.0003	MARCKS
LOC730101	2.16	5.38	-9.34	0.0004	0.0015	LOC730101
HSPA5	5.2	8.43	-9.34	0.0004	0.0016	HSPA5
LMAN2L	2.76	5.98	-9.33	0.0003	0.0012	LMAN2L
PDCD11	1.67	4.89	-9.33	0.0001	0.0006	PDCD11
FRMD4A	2.53	5.75	-9.32	0.0012	0.0038	FRMD4A
ARL6IP5	3.28	6.49	-9.29	1.83e-05	0.0001	ARL6IP5
NFE2L2	4.18	7.4	-9.28	5.88e-05	0.0003	NFE2L2
CSE1L	6.4	9.61	-9.28	0.0016	0.0047	CSE1L
BFAR	3.36	6.57	-9.28	0.0002	0.0008	BFAR
ZBTB44	0	3.21	-9.27	0.003	0.0081	ZBTB44
SUN2	2.99	6.2	-9.27	1.22e-05	7.81e-05	SUN2
SCAMP2	4.05	7.26	-9.27	2.61e-05	0.0001	SCAMP2
PHAX	2.47	5.68	-9.26	0.0008	0.0026	PHAX
DDX55	3.51	6.72	-9.25	0.0007	0.0023	DDX55
MAML2	0.65	3.86	-9.25	0.0002	0.0007	MAML2
SLC41A1	3.29	6.5	-9.25	0.0006	0.002	SLC41A1
CBWD5	1.94	5.15	-9.25	5.83e-05	0.0003	CBWD5
MAN2A2	2.08	5.29	-9.25	0.0009	0.003	MAN2A2
TRRAP	3.1	6.31	-9.25	6.3e-05	0.0003	TRRAP
LARP1	3.91	7.12	-9.24	2.15e-06	1.74e-05	LARP1
SHISA9	1.17	4.38	-9.24	0.0003	0.0012	SHISA9
PCMTD2	3.03	6.23	-9.24	0.0002	0.001	PCMTD2
BTN3A2	3.69	6.9	-9.23	3.13e-07	3.12e-06	BTN3A2
CPSF3L	3.62	6.83	-9.23	0.0007	0.0023	CPSF3L
SMG1P1	4.95	8.15	-9.23	0.001	0.0031	SMG1P1
RBM41	0	3.21	-9.23	0.0002	0.0007	RBM41
IL11RA	1.59	4.8	-9.22	4.85e-07	4.64e-06	IL11RA
XPR1	1.81	5.01	-9.2	0.0009	0.0031	XPR1
NEXN	0.71	3.92	-9.2	0.0005	0.0019	NEXN
SMG6	2.93	6.14	-9.2	0.0015	0.0045	SMG6
ROCK2	2.66	5.86	-9.2	3.11e-06	2.4e-05	ROCK2
LINC00630	0.74	3.95	-9.2	0.0005	0.0019	LINC00630
PPT2	3.1	6.3	-9.19	0.0015	0.0046	PPT2
TAB1	3.09	6.29	-9.19	0.0002	0.0007	TAB1
SLC11A2	1.83	5.03	-9.18	0.0001	0.0006	SLC11A2
ATRN	2.67	5.87	-9.18	0.0006	0.002	ATRN
SEC14L1	4.32	7.52	-9.18	0.0001	0.0005	SEC14L1
LOC643837	0	3.2	-9.18	0.0001	0.0005	LOC643837
SLC25A24	2.78	5.97	-9.17	3.7e-08	4.59e-07	SLC25A24
KIAA0913	3.11	6.3	-9.16	7.36e-06	5.07e-05	KIAA0913
ZFYVE26	3.1	6.3	-9.15	0.0001	0.0005	ZFYVE26
AGPAT6	2.2	5.4	-9.14	0.0004	0.0015	AGPAT6
PRPF8	4.3	7.49	-9.14	0.0002	0.0007	PRPF8
NLRC5	2.29	5.48	-9.14	8.12e-05	0.0004	NLRC5
SNX29	2.28	5.47	-9.13	0.0008	0.0027	SNX29
FRY	0	3.19	-9.13	1.62e-05	9.97e-05	FRY
MYO1B	2.88	6.07	-9.13	4.57e-05	0.0002	MYO1B
TCF3	2.16	5.34	-9.12	0.0003	0.0011	TCF3
BBS2	3.14	6.33	-9.12	0.0004	0.0015	BBS2
TM9SF1	1.97	5.15	-9.1	2.14e-06	1.73e-05	TM9SF1
MLL5	2.81	6	-9.1	0.0001	0.0005	MLL5
CROCC	0.7	3.89	-9.1	2.7e-05	0.0002	CROCC
TMX1	2.48	5.66	-9.1	5.3e-05	0.0003	TMX1
ASAP2	3.51	6.69	-9.09	9.29e-06	6.2e-05	ASAP2
FYCO1	2.17	5.35	-9.08	0.0002	0.0008	FYCO1
CSPG4	2.73	5.92	-9.07	0.0076	0.0178	CSPG4
FNDC3A	3.08	6.26	-9.06	0.0013	0.004	FNDC3A
OGDH	3.46	6.64	-9.05	7.09e-08	8.24e-07	OGDH
MALAT1	8.6	11.78	-9.04	5.63e-06	4e-05	MALAT1
ZBTB1	2.38	5.55	-9.04	0.0001	0.0006	ZBTB1
HIPK1	3.75	6.92	-9.03	0.0007	0.0023	HIPK1
KDELC1	1.56	4.73	-9.03	2.39e-06	1.9e-05	KDELC1
CCDC150	0	3.17	-9.02	0.0001	0.0006	CCDC150
IGSF3	0.87	4.04	-9.01	0.0072	0.0171	IGSF3
SEMA5A	0	3.17	-9.01	9.4e-05	0.0004	SEMA5A
TFCP2	0.71	3.88	-9	0.0063	0.0151	TFCP2
PHF20L1	1.71	4.87	-8.98	0.0167	0.0345	PHF20L1
OTUD4	1.45	4.62	-8.98	0.0015	0.0045	OTUD4
TTC28	1.16	4.32	-8.97	3.4e-05	0.0002	TTC28
SLC23A2	0.71	3.88	-8.97	0.0002	0.0009	SLC23A2
ITFG1	2.51	5.68	-8.97	0.0091	0.0208	ITFG1
C21orf58	3.72	6.88	-8.96	0.0004	0.0015	C21orf58
UBE2G2	4.16	7.32	-8.96	1.7e-05	0.0001	UBE2G2
UBAC2	0.83	3.99	-8.96	0.0004	0.0016	UBAC2
TMEM110	0.71	3.88	-8.95	1.36e-05	8.59e-05	TMEM110
RASAL2	3.02	6.18	-8.92	2.43e-06	1.93e-05	RASAL2
CAMSAP2	0.71	3.87	-8.9	4.51e-05	0.0002	CAMSAP2
VKORC1L1	2.48	5.64	-8.9	1.86e-05	0.0001	VKORC1L1
F2R	1.55	4.7	-8.88	0.0009	0.003	F2R
FLJ43663	1.5	4.65	-8.88	0.0002	0.0009	FLJ43663
NDUFS1	3.34	6.48	-8.86	0.0011	0.0034	NDUFS1
DAG1	4.19	7.33	-8.85	1.78e-05	0.0001	DAG1
SOLH	2.85	6	-8.85	0.0029	0.0079	SOLH
PLXNA1	2.59	5.74	-8.84	0.0009	0.0029	PLXNA1
ZBTB33	1.16	4.3	-8.84	1.5e-07	1.62e-06	ZBTB33
ARID1B	3.13	6.27	-8.84	0.0157	0.0328	ARID1B
MAPK1	3.22	6.36	-8.82	0.0014	0.0042	MAPK1
URB2	1.23	4.37	-8.81	8.4e-05	0.0004	URB2
ATP13A3	3.6	6.74	-8.8	2.13e-05	0.0001	ATP13A3
TYK2	3.9	7.03	-8.8	2.28e-05	0.0001	TYK2
TAOK1	3.43	6.56	-8.8	0.0041	0.0106	TAOK1
CALU	5.83	8.96	-8.79	0.0063	0.0152	CALU
MBD4	2.56	5.7	-8.78	1.48e-05	9.22e-05	MBD4
SLC44A2	3.55	6.68	-8.78	4.9e-06	3.55e-05	SLC44A2
CUL1	4.36	7.49	-8.78	2.71e-06	2.12e-05	CUL1
CLN8	1.24	4.37	-8.77	7.55e-07	6.86e-06	CLN8
BCAT2	3.33	6.46	-8.77	0.0001	0.0007	BCAT2
VPS39	3.03	6.16	-8.75	6.58e-05	0.0003	VPS39
NLGN2	4.5	7.62	-8.75	0.0016	0.0047	NLGN2
GTF3C1	3.45	6.58	-8.74	0.0002	0.0008	GTF3C1
ANKRD11	2.96	6.09	-8.74	2.64e-05	0.0002	ANKRD11
CMIP	3.25	6.37	-8.73	0.0007	0.0024	CMIP
FBXW8	0	3.13	-8.73	0.0046	0.0116	FBXW8
SEC24D	3.97	7.1	-8.73	0.0027	0.0073	SEC24D
NFRKB	1.85	4.97	-8.73	3.43e-07	3.39e-06	NFRKB
ULK4	0	3.12	-8.72	0.0061	0.0147	ULK4
MFI2	2.9	6.03	-8.72	0.0001	0.0006	MFI2
UBR1	0.7	3.83	-8.71	0.0014	0.0042	UBR1
MLL	2.03	5.15	-8.71	0.0002	0.001	MLL
KLHL23	2.45	5.57	-8.7	0.0001	0.0005	KLHL23
AMOTL2	4.36	7.48	-8.68	0.0011	0.0034	AMOTL2
VMP1	4.97	8.09	-8.68	2.67e-06	2.09e-05	VMP1
DOPEY2	0.75	3.87	-8.67	1.33e-05	8.41e-05	DOPEY2
TMEM60	3.09	6.21	-8.67	4.32e-05	0.0002	TMEM60
NOTCH2	4.19	7.31	-8.67	8.15e-05	0.0004	NOTCH2
HSP90B1	5.45	8.56	-8.67	1.62e-06	1.35e-05	HSP90B1
PPIC	2.11	5.23	-8.67	0.0003	0.0012	PPIC
CTSK	0	3.12	-8.67	0.0062	0.0149	CTSK
PTDSS2	2.89	6	-8.66	0.0022	0.0063	PTDSS2
GYG2	1.54	4.65	-8.66	3.8e-09	6.17e-08	GYG2
PIGK	2.29	5.4	-8.65	1.82e-09	3.21e-08	PIGK
RAD21	4.8	7.91	-8.65	0.0028	0.0077	RAD21
KIAA1009	0.85	3.97	-8.65	4.31e-05	0.0002	KIAA1009
PCDHGB5	0	3.11	-8.64	3.6e-05	0.0002	PCDHGB5
PLSCR4	0.83	3.94	-8.63	4.32e-05	0.0002	PLSCR4
CPVL	2.05	5.16	-8.62	1.82e-05	0.0001	CPVL
LHPP	2.18	5.28	-8.62	0.0002	0.0008	LHPP
TXLNG	2.74	5.84	-8.62	8.23e-05	0.0004	TXLNG
ZW10	1.41	4.52	-8.61	0.0015	0.0044	ZW10
EMC1	0.71	3.82	-8.6	1.35e-06	1.15e-05	EMC1
MED12L	0.7	3.81	-8.59	0.0015	0.0044	MED12L
SP2	2.93	6.04	-8.59	0.0001	0.0006	SP2
C1orf159	1.42	4.52	-8.58	1.58e-05	9.71e-05	C1orf159
MNS1	1.22	4.32	-8.58	0.0003	0.0012	MNS1
SIN3B	3.13	6.23	-8.58	5.03e-05	0.0003	SIN3B
MAP4K5	0.72	3.82	-8.54	0.0044	0.0113	MAP4K5
ZDHHC17	0	3.09	-8.54	0.0093	0.021	ZDHHC17
TMED7	3.34	6.43	-8.53	3.86e-05	0.0002	TMED7
ADAMTS2	2.9	6	-8.53	1.91e-05	0.0001	ADAMTS2
LAMA3	2.96	6.06	-8.52	0.0007	0.0025	LAMA3
RCCD1	1.96	5.05	-8.52	8.82e-05	0.0004	RCCD1
ANKHD1	3.07	6.16	-8.52	3.8e-07	3.73e-06	ANKHD1
NR2F6	2.73	5.82	-8.52	1.31e-05	8.35e-05	NR2F6
ZNF445	1.13	4.22	-8.51	0.0002	0.0009	ZNF445
ZNF680	1.19	4.28	-8.51	6.23e-06	4.39e-05	ZNF680
ZSWIM4	2.07	5.16	-8.51	9.63e-10	1.86e-08	ZSWIM4
SENP7	0.65	3.74	-8.5	1.24e-05	7.94e-05	SENP7
GINM1	2.47	5.55	-8.5	1.09e-05	7.12e-05	GINM1
COPG2	0.71	3.8	-8.49	0.0018	0.0052	COPG2
RABL6	6.31	9.4	-8.49	8.27e-07	7.41e-06	RABL6
INIP	1.55	4.64	-8.49	4.27e-07	4.14e-06	INIP
ALDH18A1	3.52	6.61	-8.49	0.0001	0.0005	ALDH18A1
LPPR2	3.23	6.32	-8.46	6.43e-05	0.0003	LPPR2
TMEM56	1.91	4.99	-8.46	5.31e-06	3.81e-05	TMEM56
MGEA5	4.3	7.38	-8.46	0.0001	0.0005	MGEA5
PIK3CB	3.79	6.87	-8.45	0.0004	0.0015	PIK3CB
PTPRS	3.14	6.22	-8.45	0.0002	0.0009	PTPRS
CARM1	4.14	7.22	-8.45	0.0012	0.0037	CARM1
VPS13D	1.11	4.19	-8.43	0.0043	0.0109	VPS13D
RPN2	5.25	8.32	-8.43	3.02e-05	0.0002	RPN2
TMEM41B	0.65	3.73	-8.43	0.0005	0.0019	TMEM41B
SLIT3	0	3.07	-8.42	0.0003	0.0012	SLIT3
PPP1R9A	0	3.07	-8.42	0.0008	0.0027	PPP1R9A
PDGFRB	2	5.08	-8.41	7.1e-06	4.91e-05	PDGFRB
CDKN2C	5.27	8.35	-8.41	1.76e-05	0.0001	CDKN2C
PTPN14	2.91	5.98	-8.41	0.001	0.0033	PTPN14
CRELD1	2.31	5.38	-8.41	6.43e-07	5.94e-06	CRELD1
GFRA1	3.15	6.22	-8.41	7.75e-05	0.0004	GFRA1
CHRNB1	1.14	4.21	-8.4	0.0003	0.0012	CHRNB1
RIN3	2.05	5.12	-8.4	0.0008	0.0026	RIN3
MICAL3	2.71	5.78	-8.4	0.0003	0.0011	MICAL3
LUC7L	3.62	6.69	-8.4	0.0006	0.0021	LUC7L
STEAP3	0.71	3.78	-8.39	7.99e-05	0.0004	STEAP3
COL6A1	4.81	7.88	-8.39	1.06e-05	6.95e-05	COL6A1
MCM4	5.04	8.11	-8.39	1.75e-08	2.37e-07	MCM4
TMCO7	1.36	4.42	-8.38	0.0035	0.0092	TMCO7
LRFN3	0.7	3.77	-8.38	0.0002	0.0008	LRFN3
PPT1	4.85	7.92	-8.38	0.0009	0.003	PPT1
ZNF514	2.27	5.34	-8.37	7.2e-05	0.0004	ZNF514
GFM2	2.77	5.84	-8.37	8.21e-05	0.0004	GFM2
FANCD2	1.99	5.05	-8.37	0.0024	0.0068	FANCD2
ADCY9	3.58	6.65	-8.36	5.61e-05	0.0003	ADCY9
EVC	1.19	4.25	-8.35	0.0002	0.001	EVC
CAT	2.38	5.45	-8.35	0.0065	0.0156	CAT
CBX6	2.15	5.21	-8.35	0.0002	0.0007	CBX6
KAT7	5	8.07	-8.34	0.0047	0.0118	KAT7
FUT10	1.2	4.26	-8.34	0.0001	0.0005	FUT10
MTF2	3.22	6.27	-8.33	0.0005	0.0017	MTF2
VCP	6.49	9.54	-8.33	0.0022	0.0063	VCP
CHD9	1.85	4.9	-8.33	2.15e-05	0.0001	CHD9
SERINC3	3.29	6.35	-8.33	7.59e-05	0.0004	SERINC3
GARNL3	0.83	3.89	-8.33	0.0001	0.0006	GARNL3
HPS3	2.11	5.17	-8.33	0.0001	0.0006	HPS3
ZSCAN21	0.83	3.89	-8.33	0.0017	0.0051	ZSCAN21
SPPL3	2.83	5.88	-8.32	2.03e-05	0.0001	SPPL3
DAB2	2.47	5.52	-8.3	0.0003	0.0013	DAB2
UHRF1BP1L	0.75	3.8	-8.29	0.0003	0.0011	UHRF1BP1L
CCNT2	1.17	4.22	-8.29	0.0002	0.001	CCNT2
ACACA	2.17	5.22	-8.29	0.0003	0.001	ACACA
OAT	3.61	6.66	-8.28	6.57e-06	4.58e-05	OAT
ELOVL5	5.01	8.06	-8.28	0.0005	0.0019	ELOVL5
SRSF5	4.84	7.89	-8.27	0.0024	0.0068	SRSF5
DCLRE1A	0.71	3.76	-8.26	8.88e-05	0.0004	DCLRE1A
STT3A	2.82	5.87	-8.26	9.28e-07	8.22e-06	STT3A
TROVE2	2.53	5.57	-8.25	4.69e-07	4.5e-06	TROVE2
TUG1	4.21	7.25	-8.24	6.47e-06	4.53e-05	TUG1
BAP1	3.89	6.93	-8.23	0.0002	0.0007	BAP1
FHDC1	0.85	3.89	-8.23	4.65e-05	0.0002	FHDC1
GEMIN2	2.97	6	-8.22	0.0029	0.0078	GEMIN2
SMG7	1.87	4.91	-8.2	5.22e-05	0.0003	SMG7
JARID2	1.99	5.03	-8.19	0.0008	0.0027	JARID2
PIAS2	2.19	5.22	-8.19	0.0215	0.0429	PIAS2
RHOBTB3	3.71	6.75	-8.19	0.001	0.0033	RHOBTB3
NNT	3.34	6.37	-8.19	5.85e-05	0.0003	NNT
RSPRY1	1.17	4.21	-8.19	0.0073	0.0171	RSPRY1
ZNF620	0	3.03	-8.18	0.0116	0.0254	ZNF620
ALG12	2.62	5.65	-8.17	0.0002	0.0007	ALG12
ANKMY2	2.57	5.6	-8.16	0.0021	0.0061	ANKMY2
MED14	3.47	6.5	-8.16	2.56e-08	3.31e-07	MED14
DSTYK	1.83	4.86	-8.16	0.0004	0.0015	DSTYK
KCNH7	0	3.03	-8.15	0.0003	0.0012	KCNH7
ANAPC5	3.51	6.53	-8.15	2.45e-05	0.0001	ANAPC5
RNASET2	2.94	5.97	-8.15	0.004	0.0102	RNASET2
P4HTM	3.25	6.27	-8.14	0.0003	0.001	P4HTM
LAYN	2.68	5.71	-8.14	1.05e-05	6.9e-05	LAYN
NUP98	2.59	5.62	-8.14	0.0001	0.0006	NUP98
PM20D2	0	3.02	-8.14	0.0004	0.0014	PM20D2
PLEKHM1P	1.88	4.9	-8.14	0.0004	0.0015	PLEKHM1P
MAP3K6	3.15	6.17	-8.13	3.61e-06	2.72e-05	MAP3K6
EML4	2.31	5.34	-8.13	0.0016	0.0048	EML4
ASXL2	2.82	5.84	-8.13	0.0046	0.0115	ASXL2
URGCP	3.68	6.7	-8.13	0.0002	0.0009	URGCP
CLPTM1L	3.72	6.74	-8.12	9.27e-05	0.0004	CLPTM1L
SUCO	1.15	4.17	-8.12	9.84e-06	6.51e-05	SUCO
TFPI	2.72	5.74	-8.11	1.28e-05	8.15e-05	TFPI
PLEKHG2	2.51	5.53	-8.11	0.0004	0.0015	PLEKHG2
KIAA0240	0.82	3.84	-8.11	1.38e-05	8.66e-05	KIAA0240
DNAJC11	3.54	6.55	-8.11	0.0001	0.0005	DNAJC11
TSC1	3.1	6.12	-8.11	1.15e-05	7.46e-05	TSC1
TRAF2	2.59	5.61	-8.11	1.02e-05	6.73e-05	TRAF2
SH3BP1	3.09	6.11	-8.1	0.0005	0.0019	SH3BP1
CREG1	0	3.02	-8.09	4.55e-05	0.0002	CREG1
HDLBP	6.75	9.76	-8.09	0.0005	0.0017	HDLBP
ZNF624	0	3.01	-8.07	0.0003	0.0012	ZNF624
FAM21A	3.67	6.68	-8.06	0.0003	0.0013	FAM21A
ST7	2.02	5.03	-8.06	0.0004	0.0015	ST7
EPB41L1	4.19	7.2	-8.06	2.18e-07	2.25e-06	EPB41L1
HNRNPUL1	4.3	7.31	-8.05	5.75e-05	0.0003	HNRNPUL1
GPX8	3.77	6.78	-8.05	0.0028	0.0076	GPX8
FOXJ3	1.96	4.97	-8.05	0.0001	0.0006	FOXJ3
AJUBA	4.14	7.15	-8.05	7.57e-09	1.13e-07	AJUBA
NCAPD2	6.66	9.66	-8.05	2.83e-05	0.0002	NCAPD2
SFT2D2	3.88	6.88	-8.05	0.0005	0.0019	SFT2D2
CDH1	0	3.01	-8.04	0.0022	0.0062	CDH1
PIGF	2.3	5.31	-8.04	0.0006	0.0022	PIGF
TAOK3	1.29	4.3	-8.04	0.0004	0.0015	TAOK3
TSPAN2	2.17	5.18	-8.03	0.0018	0.0053	TSPAN2
PRRT2	1.73	4.74	-8.03	6.93e-07	6.35e-06	PRRT2
RHPN1	1.12	4.12	-8.03	0.0008	0.0027	RHPN1
LOC440434	2.08	5.09	-8.02	9.16e-06	6.12e-05	LOC440434
GALNT2	4.03	7.03	-8.02	0.0008	0.0027	GALNT2
MRFAP1L1	4.13	7.13	-8.01	0.0003	0.0012	MRFAP1L1
PIGS	3.4	6.4	-7.99	0.0001	0.0006	PIGS
EPB41L2	2.89	5.88	-7.99	2.04e-07	2.13e-06	EPB41L2
TXNDC15	1.12	4.11	-7.98	0.0011	0.0034	TXNDC15
SIK3	2.07	5.06	-7.98	0.0003	0.0011	SIK3
WBSCR16	3.15	6.14	-7.98	0.0004	0.0015	WBSCR16
RBM27	3.13	6.13	-7.97	0.0001	0.0006	RBM27
CSRP2BP	1.64	4.63	-7.97	9.95e-06	6.57e-05	CSRP2BP
OGFR	3.33	6.33	-7.97	2.52e-07	2.58e-06	OGFR
SLCO3A1	1.55	4.55	-7.96	0.0042	0.0108	SLCO3A1
FKBP14	2.53	5.52	-7.96	4.34e-08	5.28e-07	FKBP14
CYFIP1	4.18	7.17	-7.96	8.28e-06	5.61e-05	CYFIP1
MESDC2	3.98	6.97	-7.96	1.38e-05	8.68e-05	MESDC2
TMC3	0.73	3.73	-7.95	0.0034	0.0091	TMC3
NARG2	1.17	4.16	-7.95	4.86e-05	0.0003	NARG2
GPR107	2.49	5.48	-7.95	0.0001	0.0005	GPR107
PARP1	5.55	8.54	-7.95	0.0014	0.0042	PARP1
CDK2	4.49	7.48	-7.95	8.76e-05	0.0004	CDK2
MAPK3	3.87	6.86	-7.94	0.0001	0.0005	MAPK3
FBXL20	1.56	4.55	-7.94	0.002	0.0059	FBXL20
RAPH1	2.55	5.54	-7.94	7.56e-05	0.0004	RAPH1
SLK	2.2	5.19	-7.94	0.0012	0.0037	SLK
DCP1A	2.66	5.65	-7.94	0.0005	0.0017	DCP1A
KLHL22	2.64	5.63	-7.94	0.002	0.0058	KLHL22
USP8	1.92	4.91	-7.93	0.0019	0.0056	USP8
CAND1	1.54	4.53	-7.93	0.002	0.0058	CAND1
DUS1L	1.71	4.69	-7.93	0.0006	0.0021	DUS1L
MUM1	1.81	4.8	-7.93	3.56e-09	5.85e-08	MUM1
TMEM201	2.51	5.49	-7.92	2.68e-05	0.0002	TMEM201
RPS6KB1	2.9	5.89	-7.92	3.5e-05	0.0002	RPS6KB1
PVRL2	2.39	5.38	-7.92	0.0008	0.0028	PVRL2
HEATR2	3.45	6.44	-7.91	0.0017	0.005	HEATR2
ARHGAP17	4.01	6.99	-7.91	2.52e-05	0.0001	ARHGAP17
GNS	3.09	6.07	-7.9	0.0032	0.0085	GNS
SYPL2	0	2.98	-7.9	0.0006	0.0021	SYPL2
ARL17A	2.19	5.18	-7.9	0.0142	0.0302	ARL17A
ARHGEF18	4	6.98	-7.9	7.25e-07	6.6e-06	ARHGEF18
NDC80	0.72	3.7	-7.89	0.0002	0.0007	NDC80
MFSD12	1.19	4.17	-7.89	4.93e-07	4.7e-06	MFSD12
OGFOD3	3.61	6.59	-7.89	1.89e-05	0.0001	OGFOD3
WDR61	3.69	6.67	-7.89	7.37e-06	5.07e-05	WDR61
SUPT7L	3.74	6.72	-7.89	0.0003	0.0011	SUPT7L
AGRN	5.5	8.48	-7.88	0.0004	0.0014	AGRN
BRIX1	4.58	7.56	-7.87	0.0008	0.0027	BRIX1
OSBPL1A	2.73	5.7	-7.86	9.16e-06	6.12e-05	OSBPL1A
OXSM	1.16	4.13	-7.86	1.19e-06	1.03e-05	OXSM
C5orf28	1.17	4.15	-7.86	2.19e-05	0.0001	C5orf28
PALM	5.1	8.08	-7.86	5.09e-05	0.0003	PALM
FAM208A	2.88	5.85	-7.85	1.48e-05	9.21e-05	FAM208A
DMXL2	2.08	5.05	-7.84	2.42e-08	3.15e-07	DMXL2
SLC44A1	2.43	5.4	-7.84	0.0004	0.0015	SLC44A1
ERP29	3.47	6.44	-7.84	0.0003	0.0012	ERP29
FUCA2	3.63	6.6	-7.84	0.0006	0.0021	FUCA2
TRPC4AP	4.39	7.36	-7.83	0.0005	0.0019	TRPC4AP
TM2D1	3.18	6.15	-7.83	2.5e-07	2.56e-06	TM2D1
SEC23IP	3.25	6.22	-7.83	1.21e-07	1.34e-06	SEC23IP
SEMA6B	2.82	5.78	-7.82	0.0016	0.0048	SEMA6B
RIF1	2.29	5.26	-7.82	4.25e-09	6.78e-08	RIF1
PMM2	3.27	6.24	-7.81	0.0053	0.013	PMM2
TCEAL1	0	2.97	-7.81	6.68e-06	4.65e-05	TCEAL1
PLEKHM3	1.58	4.55	-7.81	1.39e-06	1.19e-05	PLEKHM3
HLCS	0	2.96	-7.81	0.0031	0.0083	HLCS
TRAPPC9	2.4	5.37	-7.8	0.0008	0.0026	TRAPPC9
ID1	5.32	8.29	-7.8	0.0001	0.0005	ID1
MKI67	5.86	8.82	-7.79	4.59e-05	0.0002	MKI67
KIDINS220	2.35	5.31	-7.79	4.54e-05	0.0002	KIDINS220
PRKRIR	1.42	4.38	-7.79	0.0004	0.0014	PRKRIR
PLEKHG5	2.41	5.37	-7.78	0.0008	0.0028	PLEKHG5
ELMO2	2.35	5.31	-7.78	6.31e-08	7.42e-07	ELMO2
EPRS	4.85	7.81	-7.78	2.91e-06	2.25e-05	EPRS
ALDH3B1	4.04	7	-7.77	0.0005	0.0019	ALDH3B1
COL4A2	5.64	8.6	-7.77	4.77e-05	0.0003	COL4A2
HERC3	0.67	3.62	-7.77	1.26e-05	8.07e-05	HERC3
TSTD2	1.22	4.18	-7.77	8.4e-08	9.67e-07	TSTD2
UTRN	1.84	4.8	-7.77	6.15e-07	5.72e-06	UTRN
LMNB2	3.46	6.41	-7.76	3.91e-05	0.0002	LMNB2
PCNXL2	1.63	4.59	-7.76	0.0137	0.0292	PCNXL2
IRS1	1.39	4.35	-7.76	0.0013	0.0041	IRS1
ARV1	1.43	4.38	-7.76	0.0006	0.002	ARV1
LCLAT1	1.75	4.7	-7.76	0.0006	0.0022	LCLAT1
AKAP17A	2.4	5.35	-7.76	7.69e-05	0.0004	AKAP17A
ATP6AP1	5.11	8.07	-7.76	0.0003	0.001	ATP6AP1
PON2	0	2.95	-7.75	0.0007	0.0025	PON2
HDAC2	3.91	6.87	-7.75	4.25e-05	0.0002	HDAC2
EPG5	2.22	5.18	-7.75	4.28e-06	3.16e-05	EPG5
KLC1	1.81	4.76	-7.75	0.0001	0.0006	KLC1
PPP1R9B	5.08	8.03	-7.75	0.0007	0.0023	PPP1R9B
SGMS2	2.73	5.68	-7.74	0.002	0.0057	SGMS2
SCP2	2.25	5.21	-7.74	1.71e-07	1.82e-06	SCP2
MCM8	2.56	5.51	-7.74	0.0004	0.0016	MCM8
PAPOLA	3.3	6.25	-7.73	0.0014	0.0042	PAPOLA
DPY19L1P1	0.66	3.61	-7.72	5.54e-06	3.95e-05	DPY19L1P1
DNMT3A	1.15	4.1	-7.71	3.37e-06	2.57e-05	DNMT3A
ZNF274	0.72	3.67	-7.71	0.0102	0.0228	ZNF274
COG4	2.99	5.93	-7.71	0.0001	0.0006	COG4
SF3B1	4.95	7.9	-7.71	2.89e-08	3.69e-07	SF3B1
AFF1	3.11	6.05	-7.71	9.93e-05	0.0005	AFF1
ATP7A	0	2.95	-7.71	0.0003	0.0013	ATP7A
G6PC3	2.59	5.54	-7.7	0.0002	0.0009	G6PC3
LAMB1	3.73	6.68	-7.7	3.82e-05	0.0002	LAMB1
TAPT1	1.53	4.47	-7.7	0.0017	0.0049	TAPT1
ACAD10	0.97	3.91	-7.7	0.0056	0.0137	ACAD10
MTMR10	2.21	5.15	-7.69	0.0009	0.0028	MTMR10
ILF3	5.3	8.24	-7.69	3.3e-06	2.52e-05	ILF3
TPRG1L	2.38	5.32	-7.69	0.0011	0.0034	TPRG1L
ASCC3	2.69	5.63	-7.69	0.0004	0.0014	ASCC3
DCAF10	1.94	4.88	-7.69	0.0068	0.0162	DCAF10
ZC3H4	2.56	5.51	-7.68	3.13e-08	3.96e-07	ZC3H4
ARHGAP8	0.71	3.66	-7.68	0.0007	0.0023	ARHGAP8
IGFBP4	5.17	8.12	-7.68	6.97e-07	6.38e-06	IGFBP4
ZDHHC6	2.29	5.23	-7.68	0.0203	0.0409	ZDHHC6
BCL9L	3.08	6.02	-7.68	5.28e-05	0.0003	BCL9L
CDC25B	5.02	7.96	-7.68	0.0008	0.0027	CDC25B
CDC42BPB	1.65	4.59	-7.68	6.08e-06	4.29e-05	CDC42BPB
CKAP4	3.51	6.45	-7.67	4.45e-08	5.41e-07	CKAP4
C16orf55	1.7	4.64	-7.66	6.72e-05	0.0003	C16orf55
TRAK1	2.98	5.92	-7.65	6.2e-05	0.0003	TRAK1
HERPUD1	3.04	5.98	-7.65	0.002	0.0058	HERPUD1
MBD5	0	2.94	-7.65	0.0005	0.0018	MBD5
ARHGEF16	2.31	5.25	-7.65	0.0002	0.0009	ARHGEF16
DDX54	3.42	6.35	-7.64	1.36e-07	1.48e-06	DDX54
ATN1	5.65	8.58	-7.63	2.84e-07	2.86e-06	ATN1
BCRP3	1.84	4.78	-7.63	6.35e-07	5.89e-06	BCRP3
NFATC3	2.79	5.72	-7.62	1.09e-05	7.12e-05	NFATC3
C4orf21	1.66	4.59	-7.62	1.99e-05	0.0001	C4orf21
ITGB1	5.41	8.34	-7.62	3.1e-05	0.0002	ITGB1
PRC1	2.31	5.24	-7.62	6e-05	0.0003	PRC1
KDELR1	6.55	9.48	-7.62	2.79e-06	2.17e-05	KDELR1
CASKIN2	3.86	6.79	-7.61	5.41e-05	0.0003	CASKIN2
CACFD1	1.53	4.45	-7.61	1.42e-06	1.2e-05	CACFD1
FAM178A	3.54	6.47	-7.61	0.001	0.0033	FAM178A
RWDD2A	0	2.93	-7.6	1.61e-06	1.35e-05	RWDD2A
TTC17	1.2	4.12	-7.6	6.85e-06	4.75e-05	TTC17
MAGED4	1.1	4.02	-7.6	0.0002	0.0007	MAGED4
ABHD2	2.89	5.81	-7.6	0.0004	0.0015	ABHD2
FAM214A	0.72	3.65	-7.59	4.72e-08	5.7e-07	FAM214A
SRCRB4D	0.82	3.75	-7.59	0.0021	0.006	SRCRB4D
FKBP10	4.72	7.64	-7.59	0.0005	0.0017	FKBP10
C4orf34	1.83	4.75	-7.59	3.64e-07	3.58e-06	C4orf34
TTK	2.89	5.81	-7.58	4.81e-06	3.49e-05	TTK
KLHL8	0	2.92	-7.58	0.0006	0.0022	KLHL8
KDELC2	1.56	4.48	-7.57	0.0224	0.0445	KDELC2
ERO1L	2.46	5.38	-7.57	0.001	0.0032	ERO1L
FTSJD2	3.53	6.45	-7.57	5.09e-05	0.0003	FTSJD2
LRP8	1.55	4.46	-7.57	0.0002	0.0008	LRP8
GNAI1	0.71	3.63	-7.57	0.0033	0.0088	GNAI1
ODF2L	0	2.92	-7.56	2.5e-07	2.56e-06	ODF2L
PRPF39	1.84	4.76	-7.55	0.0012	0.0037	PRPF39
NIPAL3	3.2	6.11	-7.55	0.0006	0.002	NIPAL3
BLOC1S5	2.73	5.65	-7.55	0.0003	0.0012	BLOC1S5
CHMP7	2.06	4.98	-7.55	3.2e-05	0.0002	CHMP7
SUZ12	3.79	6.71	-7.54	0.0009	0.0029	SUZ12
LGALS3BP	6.35	9.27	-7.54	0.0032	0.0086	LGALS3BP
GNB5	2.78	5.69	-7.54	1.32e-05	8.37e-05	GNB5
RSBN1L	1.98	4.89	-7.54	0.0012	0.0037	RSBN1L
LATS2	2.61	5.52	-7.53	3.17e-08	4.02e-07	LATS2
WDR70	2.33	5.24	-7.52	1.6e-07	1.71e-06	WDR70
SON	3.53	6.44	-7.52	1.99e-08	2.65e-07	SON
DYNC2H1	0.7	3.61	-7.51	0.0001	0.0006	DYNC2H1
SPTAN1	5.18	8.09	-7.51	4.76e-10	1.01e-08	SPTAN1
PSAT1	4.38	7.29	-7.51	0.0009	0.003	PSAT1
HYOU1	3.55	6.46	-7.51	1.56e-06	1.31e-05	HYOU1
LGR4	0	2.91	-7.5	0.0015	0.0045	LGR4
TMED9	5.77	8.68	-7.5	4.12e-08	5.04e-07	TMED9
MLXIP	2.83	5.73	-7.49	0.0019	0.0055	MLXIP
ARNT	4.01	6.91	-7.49	0.0009	0.0029	ARNT
FAM115A	2.15	5.06	-7.49	0.0002	0.0008	FAM115A
PHF12	2.51	5.42	-7.49	0.0003	0.0013	PHF12
AHNAK	3.54	6.44	-7.48	2.74e-07	2.78e-06	AHNAK
WLS	1.56	4.46	-7.48	0.0004	0.0015	WLS
SS18L2	1.77	4.67	-7.48	8.21e-06	5.57e-05	SS18L2
SETBP1	0	2.9	-7.47	5.53e-05	0.0003	SETBP1
MED7	0.59	3.49	-7.47	0.0201	0.0405	MED7
CAP2	3.92	6.82	-7.47	0.0003	0.0012	CAP2
SPIN1	3.96	6.86	-7.47	3.98e-05	0.0002	SPIN1
PRRC2C	3.53	6.43	-7.46	0.0074	0.0174	PRRC2C
KLF9	1.49	4.39	-7.46	3.25e-05	0.0002	KLF9
NUDCD2	4.52	7.42	-7.46	0.0002	0.0008	NUDCD2
HERC2P2	3.18	6.08	-7.46	0.0003	0.001	HERC2P2
NOL9	2.52	5.41	-7.46	0.0015	0.0044	NOL9
HNRNPD	4.66	7.56	-7.46	1.28e-05	8.17e-05	HNRNPD
SNAPC3	2.53	5.43	-7.46	0.0006	0.0021	SNAPC3
NFE2L1	4.6	7.5	-7.46	3.55e-05	0.0002	NFE2L1
TMEM8B	1.54	4.44	-7.45	0.0005	0.0017	TMEM8B
GGA1	2.49	5.39	-7.45	2.76e-06	2.15e-05	GGA1
NR1D2	1.53	4.42	-7.44	1.68e-06	1.39e-05	NR1D2
ACOX3	1.17	4.07	-7.44	3.98e-05	0.0002	ACOX3
ALG13	1.4	4.3	-7.44	0.0002	0.0007	ALG13
USP33	2.34	5.24	-7.44	0.0002	0.0007	USP33
GRID1	0.79	3.69	-7.44	0.001	0.0031	GRID1
LZTS2	3.35	6.24	-7.44	0.0005	0.0017	LZTS2
TTBK2	2.2	5.1	-7.43	0.0003	0.0013	TTBK2
ZNF295	2.29	5.18	-7.43	0.0005	0.0019	ZNF295
PARP12	1.92	4.81	-7.43	0.0044	0.0111	PARP12
DSN1	5.4	8.29	-7.43	1.01e-08	1.46e-07	DSN1
ANKFY1	2.74	5.63	-7.42	2.3e-05	0.0001	ANKFY1
APLP2	2.36	5.25	-7.42	0.0001	0.0006	APLP2
LIMCH1	2.27	5.16	-7.42	7.81e-05	0.0004	LIMCH1
GAK	3.38	6.27	-7.41	1.04e-07	1.16e-06	GAK
ASPHD2	1.2	4.08	-7.41	0.0006	0.0022	ASPHD2
ITM2B	5.66	8.54	-7.39	9.77e-07	8.58e-06	ITM2B
NTN4	0.85	3.74	-7.39	0.0077	0.018	NTN4
MAVS	2.73	5.62	-7.39	0.0003	0.0012	MAVS
SLC25A35	1.89	4.78	-7.39	4.47e-06	3.27e-05	SLC25A35
VPS26B	1.81	4.7	-7.39	2.36e-05	0.0001	VPS26B
TRMT11	1.17	4.05	-7.37	4.42e-06	3.24e-05	TRMT11
SRPRB	1.88	4.76	-7.37	0.0006	0.0021	SRPRB
LAPTM4A	5.55	8.43	-7.37	0.0003	0.001	LAPTM4A
SLC38A10	2.83	5.71	-7.36	5.03e-05	0.0003	SLC38A10
SLC19A1	1.81	4.69	-7.36	9.44e-05	0.0004	SLC19A1
GCC2	2.73	5.61	-7.36	0.0002	0.0009	GCC2
PDS5B	2.26	5.14	-7.36	0.0004	0.0014	PDS5B
SETD7	1.2	4.08	-7.36	0.0097	0.0219	SETD7
GAB1	2.07	4.95	-7.36	7.89e-05	0.0004	GAB1
LIG1	4.68	7.56	-7.35	1.03e-05	6.78e-05	LIG1
DCTN2	5.26	8.14	-7.35	3.25e-07	3.23e-06	DCTN2
SMC4	6.03	8.91	-7.34	9.26e-05	0.0004	SMC4
NFIX	2.25	5.12	-7.34	9.98e-05	0.0005	NFIX
C1GALT1	1.84	4.72	-7.34	0.0002	0.0008	C1GALT1
MYO19	2.97	5.85	-7.34	0.0011	0.0034	MYO19
L1CAM	5.93	8.8	-7.33	6.61e-06	4.61e-05	L1CAM
BCL2L13	1.81	4.69	-7.33	0.0004	0.0016	BCL2L13
CASP3	2.75	5.63	-7.33	0.0002	0.001	CASP3
IVD	3.48	6.36	-7.32	0.0006	0.0022	IVD
CUX1	2.89	5.76	-7.32	1.4e-06	1.19e-05	CUX1
SMYD4	1.23	4.1	-7.32	0.0004	0.0015	SMYD4
TBC1D19	0.83	3.71	-7.32	0.0038	0.0099	TBC1D19
DDX17	5.44	8.32	-7.32	0.0003	0.0012	DDX17
PDHA1	4.18	7.05	-7.31	0.0001	0.0006	PDHA1
CNDP2	1.17	4.04	-7.31	8.42e-06	5.69e-05	CNDP2
ZNF652	2.98	5.85	-7.3	0.0015	0.0044	ZNF652
INO80D	2.18	5.05	-7.3	3.22e-05	0.0002	INO80D
LOC645513	2.08	4.94	-7.29	4.57e-08	5.54e-07	LOC645513
XPO6	4.31	7.18	-7.29	0.0005	0.0019	XPO6
PHKA2	1.39	4.26	-7.29	0.0031	0.0083	PHKA2
PHF10	4.73	7.59	-7.29	0.0002	0.0009	PHF10
HMG20B	4.05	6.91	-7.29	1.63e-05	0.0001	HMG20B
BRPF3	3.01	5.88	-7.28	0.0001	0.0005	BRPF3
NFIB	2.15	5.02	-7.28	0.0048	0.012	NFIB
NLN	2.74	5.6	-7.28	4.45e-05	0.0002	NLN
OTUD7B	1.55	4.41	-7.28	0.0002	0.001	OTUD7B
SETDB1	1.57	4.43	-7.27	0.0003	0.001	SETDB1
TOR1AIP1	3.1	5.96	-7.27	0.0002	0.0008	TOR1AIP1
WWOX	0	2.86	-7.26	7.95e-07	7.16e-06	WWOX
KDM2B	3.77	6.63	-7.25	8.91e-08	1.02e-06	KDM2B
DPH5	2.37	5.23	-7.25	0.0074	0.0173	DPH5
SP1	3.76	6.62	-7.24	1.39e-07	1.51e-06	SP1
PQLC2	2.9	5.76	-7.24	0.008	0.0186	PQLC2
EPS15	2.48	5.33	-7.24	0.0004	0.0013	EPS15
HARS	2.87	5.73	-7.23	8.89e-05	0.0004	HARS
CPT1B	2.89	5.75	-7.23	2.29e-05	0.0001	CPT1B
TDRD7	2.16	5.02	-7.23	4.85e-05	0.0003	TDRD7
SLC2A10	2.08	4.93	-7.22	4.22e-07	4.11e-06	SLC2A10
CD9	5.71	8.56	-7.22	0.0022	0.0063	CD9
RBBP6	0.74	3.6	-7.22	0.0003	0.0011	RBBP6
RAD54B	1.75	4.6	-7.21	0.0008	0.0026	RAD54B
RFC1	3.81	6.66	-7.21	0.0002	0.001	RFC1
PDGFRL	0	2.85	-7.21	0.0041	0.0105	PDGFRL
PRKCA	4.21	7.06	-7.21	9.76e-05	0.0005	PRKCA
CYR61	5.86	8.71	-7.21	0.0078	0.0181	CYR61
MAD2L1	3.36	6.21	-7.2	0.0005	0.0019	MAD2L1
AFTPH	1.85	4.69	-7.2	0.0085	0.0196	AFTPH
KIAA0020	2.98	5.83	-7.2	0.0037	0.0096	KIAA0020
LUC7L3	5.45	8.3	-7.19	0.0011	0.0033	LUC7L3
RB1CC1	0.84	3.69	-7.19	0.0014	0.0042	RB1CC1
RPRD1B	3.55	6.39	-7.19	0.0002	0.001	RPRD1B
ITPR3	3.66	6.5	-7.19	0.0011	0.0035	ITPR3
SNAPC1	3.38	6.23	-7.19	0.0002	0.0007	SNAPC1
ACAP2	1.8	4.65	-7.18	0.0001	0.0005	ACAP2
DLGAP5	4.2	7.04	-7.18	7.2e-06	4.97e-05	DLGAP5
FAM160B2	1.54	4.39	-7.18	0.0002	0.0008	FAM160B2
STXBP3	2.75	5.59	-7.16	6.44e-05	0.0003	STXBP3
CEP350	2.46	5.3	-7.16	0.0014	0.0043	CEP350
ADAMTS5	0	2.84	-7.16	0.0051	0.0127	ADAMTS5
LRFN4	2.04	4.88	-7.15	1.06e-05	6.94e-05	LRFN4
PTPN12	2.13	4.97	-7.15	6.46e-05	0.0003	PTPN12
SGPP1	1.96	4.8	-7.15	1.8e-05	0.0001	SGPP1
VAMP2	4.22	7.06	-7.15	0.0018	0.0054	VAMP2
ANXA6	5.6	8.44	-7.15	0.0012	0.0037	ANXA6
MCF2L2	0.72	3.56	-7.14	1.67e-06	1.39e-05	MCF2L2
OFD1	2.26	5.1	-7.14	0.0033	0.0087	OFD1
SLC4A7	0.72	3.56	-7.14	1.51e-06	1.27e-05	SLC4A7
GGCT	2.93	5.76	-7.14	0.0005	0.0019	GGCT
GLCCI1	0	2.83	-7.13	4.87e-12	2.22e-10	GLCCI1
TMED2	4.65	7.48	-7.13	5.42e-05	0.0003	TMED2
TCF4	0.67	3.5	-7.13	1.71e-06	1.42e-05	TCF4
TELO2	3.54	6.38	-7.13	0.0012	0.0037	TELO2
ZFYVE16	2.49	5.32	-7.13	4.64e-05	0.0002	ZFYVE16
KIF11	1.56	4.39	-7.12	0.0006	0.002	KIF11
FAM198B	0	2.83	-7.12	1.5e-05	9.3e-05	FAM198B
MET	1.82	4.65	-7.12	0.0001	0.0006	MET
RABGAP1L	2.29	5.12	-7.12	0.0105	0.0233	RABGAP1L
EPHA5	0	2.83	-7.12	4.6e-06	3.35e-05	EPHA5
TPX2	5.74	8.57	-7.12	0.0006	0.0022	TPX2
FBXO17	2.94	5.77	-7.11	2.74e-05	0.0002	FBXO17
STOX1	0.71	3.54	-7.1	0.0002	0.0009	STOX1
CRNKL1	0.74	3.56	-7.1	0.0018	0.0052	CRNKL1
ENPP4	0.71	3.54	-7.09	0.0005	0.0019	ENPP4
SLTM	2.86	5.69	-7.09	0.0007	0.0025	SLTM
KIAA1522	4.09	6.91	-7.09	2.88e-05	0.0002	KIAA1522
ZNF638	3.11	5.93	-7.09	4.23e-06	3.13e-05	ZNF638
CPSF7	4.01	6.83	-7.08	0.0001	0.0006	CPSF7
BCOR	2.08	4.91	-7.08	5.45e-05	0.0003	BCOR
KIF13B	2.07	4.89	-7.07	0.0013	0.004	KIF13B
ARID1A	3.55	6.37	-7.06	7.7e-05	0.0004	ARID1A
LEO1	3.02	5.84	-7.06	0.0011	0.0036	LEO1
ATP1B1	3.18	6	-7.06	6.26e-05	0.0003	ATP1B1
ZNF460	2.01	4.82	-7.06	0.0098	0.0221	ZNF460
FLYWCH1	1.26	4.08	-7.06	0.0008	0.0027	FLYWCH1
DCLK2	0	2.82	-7.05	0.0001	0.0006	DCLK2
L3MBTL2	1.22	4.04	-7.05	0.0004	0.0014	L3MBTL2
CTPS1	3.31	6.12	-7.04	0.0001	0.0006	CTPS1
PRRG1	0	2.82	-7.04	0.0162	0.0336	PRRG1
N4BP2L1	0	2.82	-7.04	0.0097	0.0219	N4BP2L1
NUP85	4.43	7.25	-7.04	0.0003	0.0012	NUP85
SKIV2L2	3.27	6.09	-7.04	0.0002	0.0009	SKIV2L2
WDFY2	2.61	5.43	-7.03	0.0026	0.0071	WDFY2
ZYG11B	2.1	4.91	-7.03	9.5e-05	0.0005	ZYG11B
HNRNPUL2	4.47	7.29	-7.03	0.0002	0.0008	HNRNPUL2
DOC2A	0	2.81	-7.03	0.0032	0.0085	DOC2A
SF3B3	4.62	7.43	-7.03	0.0001	0.0006	SF3B3
LRRC56	0.65	3.46	-7.03	0.0002	0.0008	LRRC56
EIF2B3	2.16	4.97	-7.02	0.0001	0.0005	EIF2B3
PIR	3.19	6	-7.02	0.0077	0.0179	PIR
ARL10	0.87	3.68	-7.01	0.0012	0.0037	ARL10
USP42	2.45	5.26	-7.01	4.19e-05	0.0002	USP42
SUPT16H	3.79	6.59	-7.01	0.0006	0.0021	SUPT16H
EXOSC10	3.29	6.1	-7.01	3.33e-06	2.54e-05	EXOSC10
LMO1	2.98	5.78	-7.01	7.62e-05	0.0004	LMO1
NARS2	0.71	3.52	-7.01	3.13e-05	0.0002	NARS2
RSPH3	0	2.81	-7	0.0048	0.0121	RSPH3
CENPJ	0.8	3.6	-7	0.0002	0.0007	CENPJ
CTNNA1	4.4	7.21	-7	0.0002	0.001	CTNNA1
TOP2A	5.62	8.42	-7	0.0139	0.0297	TOP2A
SYNC	0.7	3.51	-7	6.14e-09	9.39e-08	SYNC
TET3	1.59	4.4	-6.99	0.0008	0.0028	TET3
TM2D2	1.48	4.29	-6.99	0.0004	0.0015	TM2D2
OLFML2A	4.08	6.88	-6.99	0.0019	0.0054	OLFML2A
VANGL1	1.56	4.36	-6.99	5.34e-07	5.06e-06	VANGL1
MLL2	2.94	5.74	-6.99	0.0008	0.0027	MLL2
RNF216	4.94	7.75	-6.99	0.0048	0.012	RNF216
WDTC1	1.81	4.62	-6.98	0.002	0.0059	WDTC1
DOCK9	0.72	3.52	-6.98	3.35e-06	2.56e-05	DOCK9
MBOAT7	4.48	7.28	-6.97	0.0003	0.0011	MBOAT7
PPARGC1B	0	2.8	-6.97	3.2e-05	0.0002	PPARGC1B
HSD17B4	3.86	6.66	-6.97	0.0005	0.0017	HSD17B4
UFSP2	2.12	4.92	-6.96	2.9e-05	0.0002	UFSP2
SHPK	1.29	4.09	-6.96	0.0009	0.003	SHPK
B4GALT3	3.41	6.21	-6.96	4.57e-06	3.33e-05	B4GALT3
FGD4	2.37	5.17	-6.96	0.0008	0.0026	FGD4
MKL1	4.04	6.84	-6.96	8.29e-06	5.61e-05	MKL1
FANCA	1.16	3.95	-6.95	1.33e-07	1.45e-06	FANCA
KDELR3	4.62	7.41	-6.94	0.0005	0.0018	KDELR3
PLCG1	4.18	6.98	-6.94	0.0014	0.0042	PLCG1
BCAT1	2.98	5.78	-6.94	1.73e-06	1.43e-05	BCAT1
SYT17	0	2.8	-6.94	0.0006	0.0022	SYT17
SART3	3.69	6.48	-6.93	0.0013	0.0039	SART3
PDE4DIP	2.8	5.59	-6.93	8.97e-05	0.0004	PDE4DIP
TM2D3	0	2.79	-6.92	0.0025	0.0069	TM2D3
FAM171A2	2.87	5.66	-6.92	5.51e-09	8.55e-08	FAM171A2
CDKL1	0	2.79	-6.92	0.0002	0.001	CDKL1
UVSSA	1.53	4.32	-6.92	2.55e-06	2.02e-05	UVSSA
TBK1	3.19	5.98	-6.92	0.0003	0.0011	TBK1
PRMT7	2.93	5.72	-6.91	0.0001	0.0006	PRMT7
NPHP1	0	2.79	-6.91	4.61e-12	2.14e-10	NPHP1
B4GALT4	1.55	4.33	-6.91	3.56e-08	4.45e-07	B4GALT4
METTL25	0	2.79	-6.91	2.69e-08	3.47e-07	METTL25
ATRX	0.87	3.66	-6.91	0.0005	0.0018	ATRX
TCTN3	3.2	5.99	-6.91	5.41e-06	3.86e-05	TCTN3
BSDC1	2.57	5.36	-6.91	0.0003	0.0011	BSDC1
ZNF70	1.53	4.31	-6.9	0.0014	0.0043	ZNF70
XRCC5	5.45	8.23	-6.9	4.33e-06	3.19e-05	XRCC5
EFHD1	2.1	4.88	-6.9	3.94e-05	0.0002	EFHD1
GTPBP3	2.58	5.37	-6.89	1.29e-06	1.11e-05	GTPBP3
INADL	1.17	3.96	-6.89	0.0003	0.0013	INADL
CTAGE5	1.61	4.39	-6.89	0.0002	0.0009	CTAGE5
RFX7	3.11	5.9	-6.88	4.02e-05	0.0002	RFX7
ASTE1	0.7	3.49	-6.88	0.0001	0.0006	ASTE1
TBC1D24	2.47	5.25	-6.88	0.0006	0.002	TBC1D24
BPHL	2.82	5.6	-6.87	2.17e-05	0.0001	BPHL
BDH2	2.05	4.83	-6.87	0.0006	0.0021	BDH2
ANAPC2	1.91	4.69	-6.86	0.001	0.0032	ANAPC2
DPY19L1	3.82	6.6	-6.86	8.82e-05	0.0004	DPY19L1
C15orf41	0.81	3.59	-6.86	0.0039	0.0102	C15orf41
NAV1	2.94	5.72	-6.86	0.0003	0.001	NAV1
VAMP3	2.29	5.06	-6.86	0.0003	0.0013	VAMP3
C18orf32	0.82	3.59	-6.86	0.0004	0.0016	C18orf32
CUL9	1.99	4.77	-6.85	9.43e-06	6.27e-05	CUL9
BLOC1S6	2.31	5.09	-6.85	0.0004	0.0014	BLOC1S6
EHD2	4.4	7.17	-6.85	0.0003	0.0011	EHD2
OCLN	2.96	5.74	-6.84	0.0001	0.0005	OCLN
ARHGEF10	2.39	5.16	-6.84	3.47e-07	3.43e-06	ARHGEF10
TUT1	3.24	6.01	-6.84	2.32e-06	1.85e-05	TUT1
PDE7A	1.24	4.01	-6.83	0.0002	0.0007	PDE7A
ATG4B	4.44	7.22	-6.83	7.05e-05	0.0004	ATG4B
USP15	0.83	3.61	-6.83	4.22e-05	0.0002	USP15
PRKACA	3.39	6.16	-6.83	0.003	0.008	PRKACA
RABGAP1	3.58	6.35	-6.83	0.0002	0.0007	RABGAP1
CEP70	1.27	4.04	-6.82	0.0013	0.004	CEP70
KTN1	4.88	7.65	-6.82	0.0068	0.0161	KTN1
PPP2R4	4.56	7.33	-6.82	0.0046	0.0116	PPP2R4
PPIP5K1	2.83	5.6	-6.82	2.85e-06	2.21e-05	PPIP5K1
FSD1	2.66	5.43	-6.82	0.0003	0.0013	FSD1
PHF8	2.12	4.89	-6.81	0.0007	0.0024	PHF8
KIAA0355	0	2.77	-6.81	5.53e-06	3.94e-05	KIAA0355
EZH1	1.58	4.34	-6.81	2.54e-05	0.0001	EZH1
DTNB	1.77	4.54	-6.81	0.0046	0.0115	DTNB
APMAP	4.19	6.96	-6.81	4.27e-06	3.15e-05	APMAP
POGLUT1	1.56	4.33	-6.81	0.0031	0.0084	POGLUT1
ZNF714	1.71	4.47	-6.81	0.0003	0.0012	ZNF714
FAM120A	5.01	7.78	-6.8	0.0001	0.0005	FAM120A
CHTF18	2.83	5.59	-6.8	4.51e-06	3.29e-05	CHTF18
GPR126	0.85	3.62	-6.79	0.0012	0.0037	GPR126
DCUN1D4	0	2.76	-6.79	0.0007	0.0025	DCUN1D4
NOTCH1	2.67	5.43	-6.79	1.2e-05	7.74e-05	NOTCH1
SGMS1	2.63	5.39	-6.79	0.0001	0.0005	SGMS1
FAM111A	3.51	6.27	-6.79	7.44e-06	5.11e-05	FAM111A
YIPF6	3.65	6.41	-6.79	8.04e-05	0.0004	YIPF6
STAT6	3.61	6.37	-6.78	2.32e-05	0.0001	STAT6
FKBP7	0.65	3.41	-6.78	0.0008	0.0026	FKBP7
CHM	2.32	5.08	-6.78	0.0096	0.0216	CHM
DPY19L4	0.72	3.48	-6.78	0.0011	0.0034	DPY19L4
MPHOSPH10	2.73	5.49	-6.78	0.0002	0.0009	MPHOSPH10
SMARCA1	4.12	6.89	-6.78	0.0019	0.0054	SMARCA1
C6orf106	4.34	7.1	-6.78	0.0007	0.0024	C6orf106
C17orf85	2.93	5.69	-6.77	0.0001	0.0006	C17orf85
SLC46A3	0	2.76	-6.77	0.0007	0.0023	SLC46A3
EFHC1	0.7	3.46	-6.76	5.85e-08	6.95e-07	EFHC1
HNRNPR	4.76	7.51	-6.76	2.79e-06	2.17e-05	HNRNPR
CD99	4.57	7.33	-6.75	1.74e-05	0.0001	CD99
APOL6	0	2.76	-6.75	0.0005	0.0018	APOL6
FLNB	4.54	7.3	-6.75	0.0006	0.002	FLNB
G3BP2	4.02	6.78	-6.75	0.0002	0.0007	G3BP2
ABCB8	2.59	5.35	-6.75	0.0001	0.0005	ABCB8
ABL2	2.2	4.95	-6.75	0.0009	0.003	ABL2
TMEM66	4.26	7.01	-6.74	0.0003	0.0013	TMEM66
NKTR	1.63	4.39	-6.74	0.0002	0.0009	NKTR
CSNK1G2	2.91	5.66	-6.74	0.0001	0.0005	CSNK1G2
THRB	0.83	3.58	-6.74	0.0001	0.0006	THRB
GPC1	4.26	7.01	-6.74	2.01e-05	0.0001	GPC1
TPST1	2.67	5.43	-6.74	0.0004	0.0015	TPST1
ATP6V1B1	1.54	4.29	-6.73	5.6e-05	0.0003	ATP6V1B1
GNPTAB	0	2.75	-6.73	9.36e-05	0.0004	GNPTAB
RBM7	2.74	5.49	-6.73	0.0006	0.002	RBM7
CREB1	1.98	4.72	-6.72	0.0001	0.0006	CREB1
ZDHHC7	3.33	6.08	-6.71	0.0023	0.0065	ZDHHC7
TXNDC5	4.66	7.41	-6.71	0.0002	0.0009	TXNDC5
HBS1L	1.56	4.31	-6.71	0.0079	0.0184	HBS1L
COG5	2.06	4.8	-6.71	0.0003	0.0011	COG5
MAGED4B	0	2.75	-6.71	0.0028	0.0077	MAGED4B
TMEM106B	1.97	4.71	-6.71	3.03e-05	0.0002	TMEM106B
MINA	1.2	3.95	-6.71	0.004	0.0103	MINA
GGH	3.82	6.57	-6.71	5.05e-10	1.06e-08	GGH
PHLPP1	1.93	4.68	-6.71	0.001	0.0032	PHLPP1
PMPCB	3.91	6.65	-6.7	5.01e-05	0.0003	PMPCB
LTA4H	4.1	6.84	-6.7	1.09e-05	7.09e-05	LTA4H
CENPK	2.22	4.96	-6.7	0.0006	0.0022	CENPK
OCIAD1	4.56	7.31	-6.7	3.44e-05	0.0002	OCIAD1
OBSCN	1.81	4.56	-6.7	1.62e-06	1.35e-05	OBSCN
HUWE1	5.03	7.77	-6.7	0.0006	0.0021	HUWE1
NMU	3.09	5.84	-6.7	0.0001	0.0006	NMU
MEN1	5.85	8.59	-6.7	0.0001	0.0007	MEN1
EIF2AK3	1.85	4.59	-6.69	4.48e-05	0.0002	EIF2AK3
CD97	3.36	6.1	-6.69	2.21e-10	5.19e-09	CD97
DIS3	3.1	5.84	-6.69	2.67e-07	2.71e-06	DIS3
KLHL7	2.39	5.14	-6.69	0.0043	0.011	KLHL7
ZSCAN30	0.7	3.44	-6.69	0.009	0.0205	ZSCAN30
NR2C2	2.82	5.56	-6.69	0.0001	0.0006	NR2C2
TTC7A	1.49	4.23	-6.68	2.16e-05	0.0001	TTC7A
TRIP12	1.55	4.29	-6.68	0.0021	0.0059	TRIP12
XRCC6BP1	1.53	4.27	-6.68	0.0004	0.0016	XRCC6BP1
MTHFD1	2.8	5.54	-6.68	5.62e-05	0.0003	MTHFD1
KDM4A	1.53	4.27	-6.68	0.0015	0.0045	KDM4A
ZMYM1	2.83	5.57	-6.68	0.0001	0.0006	ZMYM1
CTIF	3.93	6.67	-6.68	0.0003	0.001	CTIF
CEPT1	1.17	3.91	-6.67	0.0134	0.0288	CEPT1
INPP5E	2.16	4.89	-6.67	0.0001	0.0006	INPP5E
SIDT2	2.68	5.42	-6.67	0.0002	0.001	SIDT2
NDEL1	2.67	5.4	-6.66	7.21e-05	0.0004	NDEL1
THYN1	2.88	5.61	-6.66	7.19e-05	0.0004	THYN1
ETNK2	2.97	5.7	-6.66	7.97e-05	0.0004	ETNK2
PHF20	3.66	6.39	-6.66	0.0001	0.0006	PHF20
PDHB	0.71	3.45	-6.66	1.2e-08	1.7e-07	PDHB
C10orf88	1.06	3.8	-6.65	0.0041	0.0106	C10orf88
FBN1	2.68	5.41	-6.65	0.0014	0.0042	FBN1
SCAPER	1.32	4.05	-6.65	0.0027	0.0075	SCAPER
APH1B	1.24	3.97	-6.65	5.13e-05	0.0003	APH1B
ZNF516	0.75	3.48	-6.64	0.0003	0.0013	ZNF516
RAD54L	4.03	6.77	-6.64	2.75e-07	2.78e-06	RAD54L
WASL	2.57	5.3	-6.64	0.0001	0.0006	WASL
ETS2	4.19	6.93	-6.64	4.75e-05	0.0003	ETS2
MPRIP	3.17	5.9	-6.64	0.001	0.0031	MPRIP
PABPC4	4.6	7.33	-6.63	8.64e-06	5.83e-05	PABPC4
TBC1D7	3	5.73	-6.63	0.005	0.0124	TBC1D7
MFN1	1.81	4.54	-6.63	0.0062	0.0149	MFN1
EFHA1	2.48	5.21	-6.62	8.28e-06	5.61e-05	EFHA1
MAML1	3.4	6.13	-6.61	8.84e-06	5.94e-05	MAML1
SORL1	1.62	4.35	-6.61	0.0005	0.0019	SORL1
FTX	2.98	5.7	-6.61	8.49e-05	0.0004	FTX
USP54	1.62	4.35	-6.61	9.7e-05	0.0005	USP54
VPRBP	0.72	3.44	-6.6	0.0001	0.0006	VPRBP
PROSER1	2.76	5.48	-6.6	0.0103	0.0229	PROSER1
BPTF	3.78	6.5	-6.59	6.6e-08	7.72e-07	BPTF
C6orf70	0	2.72	-6.59	0.0108	0.0238	C6orf70
CD109	0	2.72	-6.58	0.0015	0.0045	CD109
NUP107	3.18	5.9	-6.58	0.0001	0.0006	NUP107
HEATR5B	2.25	4.97	-6.58	0.0045	0.0113	HEATR5B
ZER1	3.88	6.59	-6.58	3.92e-08	4.83e-07	ZER1
HIVEP3	0	2.72	-6.57	0.0002	0.0007	HIVEP3
SMC5	1.99	4.7	-6.57	0.0004	0.0016	SMC5
MOB1B	1.57	4.29	-6.57	5.57e-05	0.0003	MOB1B
PBX1	0	2.71	-6.56	0.0094	0.0212	PBX1
CCDC57	1.88	4.6	-6.56	0.0003	0.0011	CCDC57
IRF2BP2	4.74	7.46	-6.56	3.85e-06	2.88e-05	IRF2BP2
HPSE	0.71	3.43	-6.56	0.001	0.0032	HPSE
GARS	5.18	7.89	-6.56	0.0002	0.0008	GARS
KIF4A	4.31	7.02	-6.55	8.18e-05	0.0004	KIF4A
HEATR1	1.66	4.37	-6.55	0.008	0.0185	HEATR1
IQGAP3	4.01	6.73	-6.55	0.0001	0.0005	IQGAP3
CYBRD1	5.58	8.3	-6.55	0.0004	0.0014	CYBRD1
BLVRA	1.63	4.34	-6.55	0.0007	0.0023	BLVRA
ANKS1A	2.43	5.14	-6.55	0.0047	0.0119	ANKS1A
HIBADH	4.38	7.09	-6.55	1.04e-07	1.17e-06	HIBADH
SND1	4.76	7.47	-6.55	0.0008	0.0027	SND1
VPS4B	2.53	5.24	-6.55	0.001	0.0031	VPS4B
CELSR1	2.26	4.97	-6.54	0.0006	0.0022	CELSR1
ATP9B	1.12	3.83	-6.54	0.0012	0.0038	ATP9B
SUFU	0	2.71	-6.54	0.009	0.0205	SUFU
EED	3.57	6.28	-6.54	0.0028	0.0076	EED
SRGAP2B	0.65	3.36	-6.54	0.0002	0.001	SRGAP2B
IPW	1.77	4.48	-6.54	9.84e-05	0.0005	IPW
LIMD1	2.31	5.02	-6.54	0.0009	0.0029	LIMD1
INPP4A	2.61	5.32	-6.54	0.0005	0.0018	INPP4A
YTHDF1	4.04	6.74	-6.53	4.94e-05	0.0003	YTHDF1
UQCRC1	3.47	6.17	-6.53	0.0009	0.003	UQCRC1
NEK1	0.71	3.42	-6.53	1.44e-06	1.22e-05	NEK1
COG8	1.92	4.63	-6.53	0.0022	0.0062	COG8
TNPO3	3.88	6.59	-6.53	0.0003	0.0012	TNPO3
ZC3H7A	2.79	5.5	-6.53	1.21e-05	7.77e-05	ZC3H7A
ZFP161	0.7	3.41	-6.53	6.61e-07	6.09e-06	ZFP161
KCNH1	0	2.71	-6.52	0.0086	0.0198	KCNH1
SNRNP200	5.39	8.1	-6.52	0.0006	0.002	SNRNP200
CAMKK2	2.41	5.12	-6.52	5.22e-05	0.0003	CAMKK2
DNASE2	4.04	6.75	-6.51	0.0016	0.0048	DNASE2
MTA1	3.68	6.38	-6.51	3.85e-05	0.0002	MTA1
EPN2	3.96	6.67	-6.51	0.0018	0.0052	EPN2
SCMH1	3.59	6.29	-6.51	0.0001	0.0006	SCMH1
ZNF287	0.96	3.66	-6.51	0.0145	0.0306	ZNF287
WDR13	4.04	6.74	-6.51	0.0002	0.0008	WDR13
TXNDC12	1.84	4.55	-6.51	0.0024	0.0068	TXNDC12
SEC23B	3.37	6.08	-6.5	4.24e-06	3.13e-05	SEC23B
AKT2	4.28	6.98	-6.5	0.0049	0.0121	AKT2
CCDC125	2.99	5.69	-6.5	0.0146	0.0308	CCDC125
INF2	3.28	5.98	-6.49	0.0042	0.0107	INF2
CLCC1	2.58	5.27	-6.49	0.0027	0.0074	CLCC1
SMAP2	2.07	4.77	-6.48	0.0029	0.008	SMAP2
MMS19	4.04	6.73	-6.48	0.0012	0.0036	MMS19
VPS13B	0	2.7	-6.48	4.53e-09	7.17e-08	VPS13B
GGCX	2.44	5.14	-6.48	0.0009	0.003	GGCX
BTBD3	2.04	4.73	-6.47	0.0003	0.0011	BTBD3
SLC1A3	1.29	3.98	-6.47	9.84e-05	0.0005	SLC1A3
NADKD1	3.37	6.06	-6.47	0.0098	0.0221	NADKD1
TCOF1	3.78	6.48	-6.47	1.19e-05	7.67e-05	TCOF1
CXADR	2.91	5.6	-6.47	0.0029	0.0079	CXADR
FIG4	1.45	4.14	-6.47	0.0001	0.0006	FIG4
SRSF11	4.45	7.15	-6.46	0.0002	0.0009	SRSF11
RBL2	2.19	4.88	-6.45	0.0055	0.0135	RBL2
NUP214	3.88	6.57	-6.45	0.001	0.0031	NUP214
CLK2	4.26	6.95	-6.45	0.0002	0.0007	CLK2
BCL2L1	5.92	8.61	-6.44	8.58e-09	1.26e-07	BCL2L1
TUBGCP4	4.13	6.82	-6.44	0.0008	0.0028	TUBGCP4
FAM122B	4.64	7.33	-6.44	3.39e-05	0.0002	FAM122B
PHF6	3.27	5.96	-6.44	0.0002	0.0009	PHF6
CDC5L	3.16	5.85	-6.44	0.0004	0.0016	CDC5L
GPRC5B	1.81	4.5	-6.44	0.0002	0.0008	GPRC5B
BST2	2.45	5.14	-6.43	0.001	0.0032	BST2
GPSM1	2.67	5.35	-6.43	0.0004	0.0015	GPSM1
SLC25A40	1.83	4.52	-6.43	0.0022	0.0062	SLC25A40
SMG5	4.43	7.11	-6.43	0.0116	0.0253	SMG5
PER3	2.25	4.94	-6.43	2.47e-06	1.96e-05	PER3
CEP78	3.64	6.32	-6.42	0.0003	0.0012	CEP78
KBTBD4	1.83	4.51	-6.42	0.0008	0.0027	KBTBD4
USP36	4.5	7.18	-6.42	0.0056	0.0136	USP36
CENPP	3.25	5.93	-6.42	0.0004	0.0016	CENPP
EML2	2.27	4.95	-6.42	0.0001	0.0006	EML2
IWS1	3.84	6.52	-6.42	0.0006	0.0021	IWS1
SPRYD3	1.78	4.46	-6.41	0.0001	0.0006	SPRYD3
ZNF266	2.05	4.73	-6.41	0.0002	0.0009	ZNF266
PALLD	0.7	3.38	-6.41	8.86e-05	0.0004	PALLD
DNAJC16	1.55	4.23	-6.41	0.005	0.0125	DNAJC16
SRRM2	6.89	9.57	-6.41	0.0009	0.003	SRRM2
MTBP	1.19	3.87	-6.4	9.44e-05	0.0004	MTBP
INTS7	3.08	5.76	-6.4	0.0006	0.0021	INTS7
C12orf29	1.48	4.16	-6.4	8.66e-07	7.73e-06	C12orf29
LOC100128071	1.23	3.91	-6.4	0.0001	0.0006	LOC100128071
ZNF451	1.42	4.1	-6.4	0.0005	0.0018	ZNF451
C11orf54	2.08	4.76	-6.4	2.56e-05	0.0001	C11orf54
AP5Z1	1.53	4.21	-6.4	0.0011	0.0035	AP5Z1
KCNAB2	2.92	5.6	-6.4	0.0031	0.0083	KCNAB2
TUB	1.2	3.87	-6.39	3.45e-05	0.0002	TUB
PAXIP1	2.86	5.53	-6.39	0.0004	0.0015	PAXIP1
STXBP5	0.85	3.53	-6.39	0.0021	0.0059	STXBP5
PHTF1	2.64	5.32	-6.38	0.0018	0.0053	PHTF1
DDX24	3.38	6.06	-6.38	0.0039	0.0101	DDX24
EML3	2.73	5.41	-6.38	2.78e-06	2.17e-05	EML3
ARFGEF1	0.7	3.38	-6.38	0.0165	0.0341	ARFGEF1
PLBD1	1.19	3.86	-6.38	2.07e-08	2.75e-07	PLBD1
CLPTM1	4.8	7.47	-6.38	0.0003	0.0011	CLPTM1
FKBP15	1.99	4.66	-6.38	0.0005	0.0019	FKBP15
TMEM59	5.19	7.87	-6.38	1.91e-06	1.57e-05	TMEM59
SRP54	4.01	6.68	-6.38	0.0004	0.0015	SRP54
PPP1R15B	2.89	5.56	-6.38	0.001	0.0033	PPP1R15B
ABCD1	2.97	5.65	-6.38	0.0011	0.0036	ABCD1
JAK1	1.1	3.77	-6.37	6.5e-05	0.0003	JAK1
TGFB1I1	4.63	7.3	-6.37	4.95e-05	0.0003	TGFB1I1
GTPBP1	3.74	6.41	-6.36	2.53e-05	0.0001	GTPBP1
ZC3H11A	4.42	7.09	-6.35	0.0002	0.0007	ZC3H11A
AHSA2	3.1	5.76	-6.35	0.0002	0.0007	AHSA2
VCPIP1	0	2.67	-6.35	0.0004	0.0014	VCPIP1
LRRC1	1.16	3.82	-6.35	1e-06	8.79e-06	LRRC1
ACVR2B	0.79	3.46	-6.35	0.0006	0.0021	ACVR2B
MOV10	2.54	5.21	-6.35	0.0002	0.0007	MOV10
PTCD2	1.18	3.85	-6.35	0.0045	0.0114	PTCD2
COL9A2	1.57	4.24	-6.34	2.62e-06	2.06e-05	COL9A2
GNAI2	5.94	8.61	-6.34	1.88e-07	1.98e-06	GNAI2
PECR	1.82	4.48	-6.34	0.0003	0.001	PECR
TMEM14A	4.43	7.09	-6.34	6.4e-07	5.92e-06	TMEM14A
TMEM194A	0	2.66	-6.33	8.19e-05	0.0004	TMEM194A
CKAP5	4.31	6.97	-6.33	5.68e-05	0.0003	CKAP5
ZNF276	0.7	3.36	-6.33	2.38e-05	0.0001	ZNF276
BTN3A3	0.72	3.38	-6.32	0.001	0.0032	BTN3A3
NCKAP5L	3.95	6.61	-6.32	5.01e-06	3.62e-05	NCKAP5L
SLC9B2	0.7	3.36	-6.31	0.0001	0.0006	SLC9B2
DCBLD2	4.2	6.85	-6.31	0.0032	0.0085	DCBLD2
SPOP	2.98	5.64	-6.31	0.0023	0.0064	SPOP
FARP1	3.97	6.63	-6.31	0.0004	0.0015	FARP1
SETD2	3.48	6.14	-6.31	6.01e-05	0.0003	SETD2
AJAP1	2.09	4.74	-6.3	0.0174	0.0358	AJAP1
FAT1	3.52	6.18	-6.3	0.0007	0.0023	FAT1
NCLN	3.65	6.3	-6.3	0.0003	0.0012	NCLN
ZDBF2	1.69	4.35	-6.3	0.0069	0.0164	ZDBF2
RPUSD1	1.81	4.47	-6.3	6.28e-05	0.0003	RPUSD1
TMEM50A	1.23	3.89	-6.29	2.22e-05	0.0001	TMEM50A
FAM21B	3.97	6.63	-6.29	0.0005	0.0018	FAM21B
EXOC4	2.57	5.23	-6.29	5.96e-05	0.0003	EXOC4
CDC42EP3	4.62	7.27	-6.29	8.28e-05	0.0004	CDC42EP3
TMCO1	4.56	7.21	-6.29	0.0002	0.0007	TMCO1
MOXD1	1.26	3.92	-6.29	0.0001	0.0006	MOXD1
MAPK7	2.49	5.14	-6.29	0.0003	0.0013	MAPK7
SLC35D2	0	2.65	-6.29	0.0041	0.0106	SLC35D2
DNAJC21	4.65	7.31	-6.29	1.67e-05	0.0001	DNAJC21
HLA-DMA	2.75	5.41	-6.29	6.56e-06	4.58e-05	HLA-DMA
GPX7	2.37	5.02	-6.28	0.0009	0.003	GPX7
NT5C2	3.06	5.71	-6.28	0.0034	0.0091	NT5C2
ARL5B	3.36	6.01	-6.28	4.93e-05	0.0003	ARL5B
ARMC9	2.54	5.19	-6.28	0.003	0.008	ARMC9
LRRC7	0	2.65	-6.28	0.0034	0.0091	LRRC7
PRKG1	0.72	3.37	-6.27	0.0001	0.0006	PRKG1
DDX20	2.17	4.82	-6.27	0.0005	0.0018	DDX20
TMBIM6	6.35	9	-6.27	5.7e-07	5.35e-06	TMBIM6
MYADM	3.57	6.22	-6.27	0.0002	0.0009	MYADM
JAGN1	4.04	6.69	-6.27	0.0002	0.0007	JAGN1
EFNA4	1.6	4.25	-6.27	0.0029	0.0079	EFNA4
GSTCD	1.64	4.29	-6.27	0.0003	0.0013	GSTCD
HNRPDL	5.22	7.87	-6.27	0.005	0.0124	HNRPDL
NPTXR	1.95	4.6	-6.26	0.0003	0.0012	NPTXR
PUS1	1.17	3.82	-6.26	0.0002	0.001	PUS1
SCD5	1.17	3.82	-6.26	0.0049	0.0122	SCD5
TAF6L	3.19	5.84	-6.25	4.03e-05	0.0002	TAF6L
KCTD5	4.23	6.88	-6.25	5.26e-08	6.28e-07	KCTD5
RBKS	0	2.64	-6.25	0.0064	0.0152	RBKS
ATP11A	2.93	5.57	-6.25	0.0018	0.0054	ATP11A
PRR12	2.43	5.08	-6.25	6.58e-07	6.06e-06	PRR12
ITPKB	1.2	3.84	-6.24	0.0091	0.0208	ITPKB
TRAPPC10	3.15	5.79	-6.24	0.0003	0.0012	TRAPPC10
TRIOBP	3.42	6.06	-6.24	0.0002	0.001	TRIOBP
SH3BP5	3.04	5.68	-6.24	0.0011	0.0034	SH3BP5
TACC3	4.73	7.37	-6.24	0.0002	0.001	TACC3
CETN2	3.97	6.61	-6.23	0.0047	0.0118	CETN2
FAM40A	3.24	5.88	-6.23	2.61e-05	0.0002	FAM40A
BRWD1	4.88	7.52	-6.23	0.0057	0.014	BRWD1
SFXN4	2.66	5.29	-6.23	0.0015	0.0044	SFXN4
ACSL3	3.48	6.12	-6.22	0.0005	0.0019	ACSL3
FAM120C	0	2.64	-6.22	0.0009	0.003	FAM120C
DHX8	2.27	4.9	-6.22	0.0002	0.0007	DHX8
NUDT9	1.69	4.33	-6.22	0.0002	0.001	NUDT9
CIT	3.66	6.3	-6.21	0.0033	0.0088	CIT
MGARP	1.68	4.32	-6.21	7.4e-06	5.09e-05	MGARP
GCN1L1	3.58	6.21	-6.21	2.95e-06	2.28e-05	GCN1L1
NIPA2	2.47	5.11	-6.21	2.93e-07	2.95e-06	NIPA2
WDFY3	1.55	4.18	-6.21	4.62e-07	4.43e-06	WDFY3
HCFC1	5.04	7.68	-6.21	3.29e-06	2.51e-05	HCFC1
NOP9	1.45	4.08	-6.2	0.0011	0.0036	NOP9
SERPINB1	3.53	6.16	-6.2	7.25e-05	0.0004	SERPINB1
SDHA	6.29	8.92	-6.2	0.0004	0.0014	SDHA
CTNND1	2.59	5.22	-6.2	0.0013	0.004	CTNND1
SAMD4B	4.13	6.76	-6.2	5.18e-05	0.0003	SAMD4B
ZWILCH	3.47	6.1	-6.19	0.0005	0.0017	ZWILCH
THBS3	1.19	3.82	-6.19	0.0005	0.0017	THBS3
AUNIP	2.43	5.06	-6.19	0.0066	0.0156	AUNIP
TAP2	3.13	5.76	-6.19	0.0001	0.0005	TAP2
PRPF6	4.49	7.12	-6.19	0.0023	0.0065	PRPF6
ARID2	1.94	4.57	-6.19	0.0002	0.0007	ARID2
ERLIN2	1.1	3.73	-6.19	0.0019	0.0055	ERLIN2
PLXNB2	5.88	8.51	-6.18	4.06e-05	0.0002	PLXNB2
ZBTB17	2.9	5.53	-6.18	0.0025	0.0069	ZBTB17
ANKRD18A	2.22	4.84	-6.18	7.72e-05	0.0004	ANKRD18A
QSOX1	3.48	6.11	-6.18	0.0002	0.0007	QSOX1
SEP15	4.8	7.42	-6.18	2.88e-05	0.0002	SEP15
DZIP1	4.16	6.79	-6.18	1.78e-09	3.15e-08	DZIP1
DDX18	2.79	5.42	-6.18	0.0057	0.0139	DDX18
LUZP1	3.66	6.28	-6.17	0.0071	0.0167	LUZP1
KNTC1	4.68	7.31	-6.17	0.0032	0.0086	KNTC1
GOLGA5	2.91	5.54	-6.17	0.0037	0.0096	GOLGA5
CNIH	3.69	6.31	-6.16	9.11e-05	0.0004	CNIH
URB1	1.94	4.57	-6.16	1.15e-05	7.45e-05	URB1
KRR1	2.72	5.35	-6.16	6.75e-07	6.19e-06	KRR1
MAP3K14	1.85	4.47	-6.16	4.24e-06	3.13e-05	MAP3K14
ARHGEF12	4.33	6.95	-6.16	4.46e-05	0.0002	ARHGEF12
KIAA0196	1.57	4.2	-6.16	0.0002	0.001	KIAA0196
COMMD1	3.47	6.1	-6.16	7.8e-05	0.0004	COMMD1
ALG10B	1.81	4.43	-6.16	6.28e-05	0.0003	ALG10B
MTMR1	2.82	5.44	-6.15	0.0003	0.0013	MTMR1
GTF2IRD1	3.15	5.77	-6.15	0.0003	0.001	GTF2IRD1
MCM3AP	2.58	5.2	-6.15	0.0003	0.001	MCM3AP
FIGN	1.1	3.72	-6.15	0.0048	0.012	FIGN
FBXL19	1.2	3.82	-6.14	0.0002	0.0009	FBXL19
HADHA	5.44	8.06	-6.14	0.0001	0.0006	HADHA
TMEM50B	1.88	4.49	-6.14	0.0002	0.0009	TMEM50B
PLBD2	3.6	6.21	-6.14	5.58e-05	0.0003	PLBD2
KCTD1	0.72	3.34	-6.14	0.0132	0.0284	KCTD1
TAZ	2.5	5.11	-6.14	1.52e-07	1.63e-06	TAZ
APOBEC3B	3.24	5.86	-6.14	0.0027	0.0073	APOBEC3B
C7orf60	0	2.62	-6.13	0.0005	0.0018	C7orf60
EMP2	4.85	7.47	-6.13	0.0005	0.0018	EMP2
OCEL1	2.82	5.44	-6.13	9.38e-06	6.24e-05	OCEL1
PGRMC1	4.83	7.45	-6.13	1.4e-05	8.8e-05	PGRMC1
AFAP1	2.3	4.91	-6.13	0.0017	0.0051	AFAP1
C14orf142	1.55	4.16	-6.12	0.0097	0.0219	C14orf142
KIAA0232	2.03	4.64	-6.12	0.0013	0.004	KIAA0232
PRICKLE2	0.72	3.33	-6.12	0.009	0.0206	PRICKLE2
SLFN13	1.12	3.73	-6.12	0.0005	0.0017	SLFN13
TOR2A	2.77	5.39	-6.12	1.87e-06	1.54e-05	TOR2A
APOBEC3F	1.86	4.48	-6.12	0.0149	0.0313	APOBEC3F
KIF5B	6.03	8.64	-6.11	0.0033	0.0087	KIF5B
SEC24B	1.96	4.57	-6.11	0.0204	0.0411	SEC24B
TOR3A	2.15	4.76	-6.11	0.003	0.0081	TOR3A
CDIPT	5.15	7.76	-6.1	0.0022	0.0064	CDIPT
HIBCH	2.69	5.3	-6.1	3.98e-06	2.96e-05	HIBCH
IQCE	2.45	5.05	-6.1	0.0013	0.0041	IQCE
NCK1	3.31	5.92	-6.1	0.0007	0.0024	NCK1
TOM1L2	3.62	6.23	-6.1	0.0014	0.0043	TOM1L2
AP5S1	3.02	5.63	-6.09	9.89e-05	0.0005	AP5S1
PPP1CB	4.82	7.43	-6.09	0.0064	0.0153	PPP1CB
ADAM9	2.18	4.79	-6.09	1.19e-06	1.03e-05	ADAM9
FAM120B	1.95	4.56	-6.09	0.0081	0.0188	FAM120B
ADCK1	0	2.61	-6.09	0.0031	0.0084	ADCK1
GALNT11	3.4	6.01	-6.08	0.001	0.0033	GALNT11
TMLHE	3.07	5.68	-6.08	6.09e-09	9.33e-08	TMLHE
H6PD	2.51	5.11	-6.08	0.0001	0.0005	H6PD
ZNF496	2.03	4.64	-6.08	0.0016	0.0047	ZNF496
NBEA	0	2.6	-6.08	2.22e-05	0.0001	NBEA
ZNF331	1.63	4.24	-6.08	0.0029	0.0079	ZNF331
YWHAQ	5.52	8.13	-6.08	0.0024	0.0068	YWHAQ
GPR162	3.24	5.85	-6.07	2.21e-06	1.78e-05	GPR162
DHRS7B	2.45	5.05	-6.07	3.31e-07	3.28e-06	DHRS7B
NSMCE4A	3.34	5.94	-6.07	0.0001	0.0006	NSMCE4A
PJA2	3.79	6.39	-6.07	0.0006	0.0022	PJA2
SACS	2.52	5.12	-6.07	0.0075	0.0175	SACS
COQ2	2.76	5.36	-6.07	0.0032	0.0086	COQ2
LEPRE1	3.94	6.54	-6.06	0.0012	0.0039	LEPRE1
PRSS21	2.3	4.89	-6.06	1.18e-05	7.6e-05	PRSS21
KDSR	2.81	5.41	-6.06	0.0029	0.0079	KDSR
CCNI	6.14	8.74	-6.06	0.004	0.0103	CCNI
STARD3NL	3.72	6.32	-6.06	1.05e-05	6.9e-05	STARD3NL
RWDD3	2.62	5.22	-6.05	0.003	0.0081	RWDD3
UBE2V1	2.29	4.89	-6.05	0.0069	0.0164	UBE2V1
ZNF568	0	2.6	-6.05	0.0028	0.0076	ZNF568
ZRANB1	3.29	5.89	-6.05	5.44e-07	5.14e-06	ZRANB1
POC1B	0.83	3.42	-6.05	0.0072	0.0169	POC1B
S100PBP	2.55	5.15	-6.04	0.0007	0.0025	S100PBP
ADAT2	0	2.6	-6.04	0.0058	0.0141	ADAT2
TAF2	2.43	5.03	-6.04	0.0002	0.0009	TAF2
ALDH16A1	2.35	4.94	-6.03	0.006	0.0145	ALDH16A1
LOC729013	0.7	3.3	-6.03	2.52e-05	0.0001	LOC729013
TSTD1	3.25	5.84	-6.03	0.0016	0.0047	TSTD1
EIF2C2	3.4	5.99	-6.03	2.83e-05	0.0002	EIF2C2
PWWP2A	2.43	5.02	-6.03	0.0004	0.0014	PWWP2A
HMGN4	1.53	4.12	-6.03	2.65e-06	2.08e-05	HMGN4
PPARD	2.5	5.09	-6.03	0.0008	0.0026	PPARD
MALL	0.66	3.25	-6.03	0.0008	0.0026	MALL
BDH1	2.08	4.67	-6.02	0.0002	0.0008	BDH1
ACAD8	1.52	4.11	-6.02	8.1e-05	0.0004	ACAD8
PRPF4B	3.73	6.32	-6.01	9.49e-05	0.0004	PRPF4B
TMEM38A	3.11	5.7	-6.01	0.009	0.0205	TMEM38A
SMAD4	3.7	6.29	-6.01	1.31e-07	1.44e-06	SMAD4
SMG8	2.62	5.2	-6.01	0.0003	0.0011	SMG8
EXT1	3.59	6.17	-6.01	0.0007	0.0023	EXT1
PHLDB1	0.7	3.29	-6	0.0006	0.002	PHLDB1
DBF4B	2.55	5.14	-6	0.0058	0.0142	DBF4B
LBR	3.58	6.17	-6	0.0013	0.004	LBR
ANKIB1	2.84	5.42	-6	0.0009	0.0029	ANKIB1
TAF1	1.15	3.74	-6	7.73e-06	5.28e-05	TAF1
DPYD	0.7	3.29	-6	0.0011	0.0034	DPYD
ZBTB41	1.22	3.8	-6	1.29e-05	8.2e-05	ZBTB41
MAP4	4.67	7.26	-6	2.88e-05	0.0002	MAP4
KIAA2026	1.14	3.72	-5.99	6.23e-06	4.39e-05	KIAA2026
METTL16	1.66	4.25	-5.99	0.0002	0.0007	METTL16
MAPKAPK5	3.27	5.85	-5.99	0.0003	0.0011	MAPKAPK5
NBAS	2.48	5.06	-5.99	0.0004	0.0015	NBAS
TMEM39A	2.54	5.12	-5.99	0.0006	0.0021	TMEM39A
ZBED3	0.72	3.3	-5.99	0.0002	0.0007	ZBED3
P4HA2	3.64	6.22	-5.99	1.97e-05	0.0001	P4HA2
CMTM6	2.04	4.62	-5.99	5.93e-08	7.03e-07	CMTM6
ADAMTS12	4.32	6.9	-5.98	0.0002	0.0007	ADAMTS12
HIPK2	3.95	6.53	-5.98	7.54e-05	0.0004	HIPK2
ABCG2	2.02	4.6	-5.98	4.53e-07	4.36e-06	ABCG2
ZMYM2	4.16	6.74	-5.98	0.0047	0.0117	ZMYM2
ADAM17	2.22	4.8	-5.98	0.0011	0.0034	ADAM17
AADAT	0	2.58	-5.98	9.15e-08	1.04e-06	AADAT
NUDCD3	4.22	6.8	-5.98	0.0001	0.0005	NUDCD3
PDS5A	5.04	7.61	-5.97	0.006	0.0144	PDS5A
BCAR3	2.04	4.62	-5.97	0.0003	0.0013	BCAR3
RNPC3	2.59	5.17	-5.97	0.0014	0.0043	RNPC3
ZZEF1	1.81	4.39	-5.97	1.51e-08	2.08e-07	ZZEF1
TJP2	3.33	5.9	-5.97	0.0027	0.0075	TJP2
FRYL	1.66	4.24	-5.96	3.62e-05	0.0002	FRYL
POLL	1.91	4.49	-5.96	0.0207	0.0416	POLL
SLC26A2	0	2.58	-5.96	1.84e-05	0.0001	SLC26A2
PLAU	3.39	5.97	-5.96	4.62e-05	0.0002	PLAU
CHAMP1	2.76	5.34	-5.96	0.0005	0.0019	CHAMP1
APPL2	2.33	4.9	-5.95	0.0001	0.0005	APPL2
DDHD2	2.16	4.74	-5.95	0.0114	0.025	DDHD2
CDC23	2.58	5.16	-5.95	4.8e-05	0.0003	CDC23
MYH9	7.14	9.72	-5.95	0.0005	0.0017	MYH9
HLA-DPB1	0	2.57	-5.95	0.0005	0.0017	HLA-DPB1
GNAZ	2.08	4.66	-5.94	4.87e-05	0.0003	GNAZ
HS2ST1	2.42	4.99	-5.94	6.02e-07	5.61e-06	HS2ST1
NSFP1	1.68	4.25	-5.94	0.0028	0.0076	NSFP1
ST3GAL2	2.38	4.95	-5.94	2.07e-06	1.68e-05	ST3GAL2
ZNF740	3.13	5.7	-5.94	0.0023	0.0064	ZNF740
FN3K	3.73	6.29	-5.93	0.0002	0.0008	FN3K
C20orf72	1.96	4.52	-5.93	0.0062	0.015	C20orf72
ZNF776	1.2	3.77	-5.93	0.0019	0.0054	ZNF776
ATG10	2.29	4.86	-5.93	0.0008	0.0027	ATG10
ATXN1	0.65	3.22	-5.93	1.51e-05	9.35e-05	ATXN1
MRS2	3.22	5.78	-5.93	0.001	0.0032	MRS2
DLC1	3.59	6.16	-5.92	2.54e-07	2.6e-06	DLC1
ASF1B	5.79	8.35	-5.92	1.04e-09	1.99e-08	ASF1B
AMMECR1	2.05	4.62	-5.92	0.0002	0.0008	AMMECR1
CUL4B	4.21	6.77	-5.92	0.0004	0.0015	CUL4B
RPL32P3	2.2	4.77	-5.91	0.0002	0.0007	RPL32P3
SGOL1	1.4	3.96	-5.91	0.022	0.0438	SGOL1
ATRAID	4.81	7.37	-5.91	0.0003	0.0013	ATRAID
ULK1	2.67	5.23	-5.91	8.9e-05	0.0004	ULK1
ZBED5	1.6	4.17	-5.91	0.0002	0.001	ZBED5
GATSL2	1.81	4.37	-5.91	0.0005	0.0017	GATSL2
KIRREL	3.76	6.32	-5.91	0.0004	0.0015	KIRREL
MSL1	2.63	5.19	-5.91	0.0001	0.0007	MSL1
CFB	2.64	5.2	-5.91	0.0008	0.0028	CFB
PRRT3	0.74	3.3	-5.91	1.18e-05	7.64e-05	PRRT3
SULT1E1	0	2.56	-5.9	1.14e-06	9.89e-06	SULT1E1
CCDC104	3.36	5.92	-5.9	0.0147	0.031	CCDC104
ADAMTS13	1.2	3.76	-5.9	0.0002	0.001	ADAMTS13
PEX6	0.87	3.43	-5.9	0.002	0.0056	PEX6
OGFOD1	2.86	5.42	-5.89	0.0123	0.0267	OGFOD1
HERC2P9	0.65	3.21	-5.89	0.0003	0.0012	HERC2P9
NUBP1	3.47	6.02	-5.89	0.0013	0.004	NUBP1
IGF1R	3.54	6.1	-5.89	0.0009	0.0029	IGF1R
KIAA1109	3.12	5.67	-5.89	0.0152	0.0319	KIAA1109
CNP	4.14	6.7	-5.89	0.0007	0.0024	CNP
NOXA1	1.15	3.71	-5.89	1.42e-06	1.2e-05	NOXA1
MBD1	3.17	5.72	-5.88	0.0001	0.0006	MBD1
LMBR1	2.88	5.44	-5.88	0.0012	0.0038	LMBR1
MLLT11	3.89	6.44	-5.88	0.0005	0.0017	MLLT11
DPY30	4.86	7.42	-5.88	2.13e-06	1.72e-05	DPY30
UBE2G1	3.88	6.44	-5.88	0.0025	0.0071	UBE2G1
GLT8D2	0.71	3.27	-5.88	2.25e-08	2.95e-07	GLT8D2
COG2	2.04	4.6	-5.87	4.67e-05	0.0002	COG2
ARHGEF10L	2.15	4.7	-5.87	0.0016	0.0048	ARHGEF10L
CLGN	1.83	4.38	-5.87	0.0002	0.0007	CLGN
ERLEC1	3.56	6.11	-5.87	0.0001	0.0005	ERLEC1
CCDC132	0.72	3.27	-5.86	0.0218	0.0435	CCDC132
ESCO2	2.83	5.38	-5.86	0.0095	0.0215	ESCO2
NUCKS1	7.54	10.09	-5.86	0.0144	0.0304	NUCKS1
NFAT5	3.32	5.87	-5.86	0.002	0.0057	NFAT5
PRMT3	1.2	3.75	-5.86	0.002	0.0057	PRMT3
PPP3CA	1.81	4.36	-5.86	0.0045	0.0114	PPP3CA
LARS2	1.17	3.73	-5.86	0.0007	0.0023	LARS2
PSIP1	3.13	5.68	-5.86	0.0001	0.0006	PSIP1
KDM3B	2.56	5.11	-5.85	0.0002	0.001	KDM3B
BMP8B	1.17	3.72	-5.85	8.65e-05	0.0004	BMP8B
SCARB2	3.47	6.01	-5.85	0.0004	0.0014	SCARB2
CHPF2	1.96	4.51	-5.85	5.76e-05	0.0003	CHPF2
CENPC1	0	2.55	-5.84	0.0048	0.012	CENPC1
COPA	4.9	7.44	-5.84	2.6e-06	2.05e-05	COPA
KLHDC2	3.8	6.34	-5.83	1.09e-05	7.09e-05	KLHDC2
SLC35E3	0	2.54	-5.83	0.0003	0.0012	SLC35E3
INTS4	2.92	5.46	-5.83	0.0017	0.0049	INTS4
FUBP3	3.5	6.04	-5.83	0.0206	0.0413	FUBP3
SEC22B	4.07	6.61	-5.83	0.0011	0.0034	SEC22B
COL8A1	1.55	4.1	-5.83	0.0007	0.0025	COL8A1
KIF1B	1.83	4.37	-5.83	4.05e-05	0.0002	KIF1B
VPS45	1.8	4.34	-5.83	0.0007	0.0024	VPS45
MED17	2.56	5.1	-5.82	0.0066	0.0158	MED17
SUPT5H	5.09	7.63	-5.82	0.0062	0.0149	SUPT5H
ZNF280D	1.2	3.74	-5.82	0.024	0.0472	ZNF280D
CNST	0.73	3.27	-5.81	0.0003	0.0011	CNST
RNF138	3.22	5.76	-5.81	0.0008	0.0026	RNF138
TMED10	2.25	4.78	-5.81	1.14e-06	9.91e-06	TMED10
MED13L	2.76	5.3	-5.81	0.0135	0.0288	MED13L
ARHGEF9	1.55	4.08	-5.81	0.0023	0.0065	ARHGEF9
NOC3L	1.85	4.38	-5.81	0.0003	0.0012	NOC3L
BTD	2.92	5.46	-5.8	0.0011	0.0034	BTD
DHX34	1.55	4.08	-5.8	0.0041	0.0105	DHX34
IFT80	2.37	4.9	-5.8	0.0006	0.0021	IFT80
KAT8	2.59	5.13	-5.8	0.0002	0.001	KAT8
BTRC	2.16	4.7	-5.8	0.0002	0.0009	BTRC
NGEF	1.37	3.91	-5.8	0.0002	0.0009	NGEF
LYRM2	2.94	5.47	-5.8	8.41e-05	0.0004	LYRM2
CAMK2N1	2.4	4.94	-5.8	4.41e-06	3.24e-05	CAMK2N1
PLAC8	5.22	7.75	-5.79	0.0002	0.0008	PLAC8
ZNF420	0.71	3.25	-5.79	0.008	0.0185	ZNF420
STAMBP	3.26	5.79	-5.79	0.0019	0.0056	STAMBP
NIPBL	4.59	7.13	-5.79	0.0023	0.0065	NIPBL
SCN8A	1.68	4.21	-5.79	0.0098	0.022	SCN8A
MORN1	0	2.53	-5.79	0.0062	0.0149	MORN1
GLT8D1	2.75	5.29	-5.79	2.4e-08	3.13e-07	GLT8D1
TRIM66	0	2.53	-5.79	0.0013	0.0041	TRIM66
FANCC	3.58	6.12	-5.79	0.0003	0.0012	FANCC
MAT2A	4.46	6.99	-5.78	0.0018	0.0053	MAT2A
PICK1	3.54	6.07	-5.78	0.0003	0.0012	PICK1
MLH3	0.72	3.25	-5.78	2.3e-05	0.0001	MLH3
ZBTB45	1.36	3.89	-5.78	0.0105	0.0232	ZBTB45
APBB2	3.4	5.93	-5.78	0.0001	0.0006	APBB2
ARHGAP31	1.2	3.73	-5.77	0.0002	0.0007	ARHGAP31
COL6A2	5.47	8	-5.77	0.0019	0.0055	COL6A2
TNRC18	3.02	5.55	-5.77	7e-05	0.0003	TNRC18
CDK13	3.11	5.64	-5.77	0.0006	0.0022	CDK13
TMEM135	1.84	4.37	-5.77	4.77e-06	3.46e-05	TMEM135
SNTB2	3.12	5.65	-5.76	0.0009	0.0028	SNTB2
MTMR3	2.17	4.69	-5.76	0.0002	0.0008	MTMR3
CSTF2	3.22	5.75	-5.76	3.7e-05	0.0002	CSTF2
OPA1	2.31	4.84	-5.76	6.28e-06	4.41e-05	OPA1
PCK2	2.93	5.46	-5.76	1.49e-05	9.26e-05	PCK2
STAC	0.7	3.23	-5.76	0.0016	0.0048	STAC
CRB2	1.77	4.3	-5.76	0.0001	0.0006	CRB2
STAU2	1.7	4.22	-5.76	0.0201	0.0406	STAU2
BCKDHB	1.2	3.72	-5.75	1.9e-07	1.99e-06	BCKDHB
LDLR	5.55	8.07	-5.75	1.42e-06	1.2e-05	LDLR
CTCF	3.11	5.64	-5.75	0.0021	0.006	CTCF
OTUD6B	1.36	3.89	-5.75	0.0116	0.0254	OTUD6B
MCM3	4.93	7.46	-5.75	9.44e-05	0.0004	MCM3
FAM124A	1.65	4.17	-5.75	0.0094	0.0213	FAM124A
NUMB	2.95	5.47	-5.75	0.0008	0.0026	NUMB
SLMO1	1.22	3.74	-5.75	0.002	0.0057	SLMO1
VAC14	3.34	5.86	-5.75	2.1e-08	2.78e-07	VAC14
SKIL	1.23	3.75	-5.75	0.0004	0.0016	SKIL
GPRC5A	3.66	6.18	-5.75	5.13e-05	0.0003	GPRC5A
BACE1	2.47	5	-5.74	0.0006	0.002	BACE1
DNAJC2	0.7	3.22	-5.74	0.0015	0.0045	DNAJC2
PYGB	5.75	8.27	-5.74	0.0009	0.003	PYGB
GPR64	0.7	3.22	-5.74	0.0051	0.0127	GPR64
WDR20	1.28	3.8	-5.74	0.0002	0.0009	WDR20
CTSA	6.55	9.07	-5.74	0.0016	0.0048	CTSA
ARF4	6.41	8.93	-5.74	0.0004	0.0016	ARF4
NEO1	2.85	5.37	-5.73	0.0034	0.009	NEO1
PPP1R12A	2.47	4.99	-5.73	0.0023	0.0065	PPP1R12A
LPP	2.34	4.86	-5.73	0.0004	0.0014	LPP
HPRT1	2.19	4.71	-5.72	0.0001	0.0005	HPRT1
SLC6A8	2.03	4.55	-5.72	0.0079	0.0184	SLC6A8
IDUA	1.71	4.22	-5.72	0.0001	0.0006	IDUA
HMG20A	3.96	6.48	-5.72	0.0001	0.0006	HMG20A
SLC5A6	3.59	6.1	-5.71	0.0063	0.0151	SLC5A6
NMRK1	1.77	4.29	-5.71	0.0001	0.0006	NMRK1
PIGL	1.19	3.7	-5.71	7.8e-05	0.0004	PIGL
MPHOSPH8	1.83	4.34	-5.71	0.0008	0.0027	MPHOSPH8
SPTY2D1	1.2	3.71	-5.71	4.18e-05	0.0002	SPTY2D1
NDUFA10	3.88	6.39	-5.71	0.0003	0.0011	NDUFA10
SMARCA5	3.61	6.12	-5.7	9.26e-08	1.06e-06	SMARCA5
POR	3.84	6.35	-5.7	0.0012	0.0038	POR
METTL14	0	2.51	-5.7	0.0012	0.0037	METTL14
SAMD8	1.56	4.07	-5.7	0.0001	0.0006	SAMD8
MAP1S	3.19	5.7	-5.7	8.37e-07	7.49e-06	MAP1S
ATIC	5.38	7.89	-5.7	0.0004	0.0015	ATIC
ZNF251	1.48	3.99	-5.7	2.22e-05	0.0001	ZNF251
ETFA	2.8	5.3	-5.69	8.03e-06	5.46e-05	ETFA
ABCA2	5.69	8.2	-5.69	3.51e-05	0.0002	ABCA2
ZNF642	1.51	4.02	-5.69	0.0003	0.0011	ZNF642
PPIG	3.4	5.91	-5.69	0.0022	0.0063	PPIG
PLEK2	2.56	5.07	-5.69	0.0002	0.0008	PLEK2
SLC38A6	0.75	3.26	-5.69	3.79e-05	0.0002	SLC38A6
SMCR7L	1.85	4.36	-5.69	0.0096	0.0217	SMCR7L
CD207	0.67	3.18	-5.69	0.0086	0.0197	CD207
ZNF212	2.05	4.56	-5.69	1.88e-07	1.98e-06	ZNF212
RUFY3	1.16	3.67	-5.69	0.0244	0.048	RUFY3
JMJD1C	2.51	5.02	-5.68	0.0022	0.0062	JMJD1C
HSPA14	5.12	7.62	-5.68	0.006	0.0146	HSPA14
IFNGR1	1.08	3.59	-5.68	6.42e-05	0.0003	IFNGR1
BNC2	0.79	3.3	-5.68	0.0009	0.0028	BNC2
API5	3.16	5.66	-5.68	0.0111	0.0244	API5
LOC100128054	1.81	4.32	-5.68	0.0002	0.0007	LOC100128054
PPP2R3A	1.48	3.98	-5.68	0.0001	0.0005	PPP2R3A
NDST1	4.95	7.45	-5.68	9.33e-05	0.0004	NDST1
ATP6AP2	3.69	6.19	-5.67	0.0007	0.0023	ATP6AP2
GOLT1B	3.31	5.82	-5.67	0.0087	0.0199	GOLT1B
ALG2	2.86	5.37	-5.67	0.0004	0.0014	ALG2
FBXO21	1.52	4.02	-5.67	0.0079	0.0184	FBXO21
RCAN3	2.87	5.38	-5.67	0.0011	0.0036	RCAN3
PPP4R1L	0.88	3.38	-5.66	0.003	0.0082	PPP4R1L
FAM131A	0.81	3.31	-5.66	0.0011	0.0034	FAM131A
CSNK1E	4.75	7.25	-5.66	3.53e-05	0.0002	CSNK1E
SMURF1	2.34	4.84	-5.66	2.68e-06	2.1e-05	SMURF1
CRYZL1	4.28	6.78	-5.66	0.0014	0.0044	CRYZL1
CDC42SE2	1.8	4.3	-5.66	0.0001	0.0005	CDC42SE2
STK40	3.64	6.14	-5.66	0.0001	0.0005	STK40
AASDH	0	2.5	-5.66	5.34e-06	3.82e-05	AASDH
VPS16	3.5	6	-5.66	0.0017	0.0051	VPS16
ADNP2	3.66	6.16	-5.66	6.53e-05	0.0003	ADNP2
TMEM9B	2.68	5.18	-5.66	0.0029	0.008	TMEM9B
ZNF395	3.6	6.1	-5.65	0.0002	0.0009	ZNF395
ERC1	3.01	5.5	-5.65	9.15e-06	6.12e-05	ERC1
LASP1	6.12	8.62	-5.65	0.0054	0.0133	LASP1
RPAP1	2.23	4.73	-5.65	0.0022	0.0062	RPAP1
NUP155	3.88	6.37	-5.65	0.0007	0.0023	NUP155
IVNS1ABP	3.25	5.74	-5.65	6.15e-06	4.33e-05	IVNS1ABP
RCE1	3.47	5.96	-5.65	0.0003	0.0011	RCE1
SH3GLB2	5.91	8.41	-5.64	0.0001	0.0006	SH3GLB2
ARFGAP3	2.52	5.01	-5.63	0.0048	0.0121	ARFGAP3
CLTCL1	2.8	5.29	-5.63	0.0031	0.0082	CLTCL1
NAT14	4.1	6.59	-5.63	0.0002	0.0009	NAT14
AHDC1	0.7	3.2	-5.63	0.0005	0.0019	AHDC1
MSH3	0.7	3.2	-5.62	1.25e-08	1.76e-07	MSH3
GFOD1	3.23	5.72	-5.62	6.13e-06	4.32e-05	GFOD1
PPP3CB	0	2.49	-5.62	0.0023	0.0065	PPP3CB
USP14	3.66	6.15	-5.62	1.45e-07	1.57e-06	USP14
SPTLC2	3.7	6.19	-5.62	0.0012	0.0037	SPTLC2
SLC31A1	3.74	6.23	-5.62	0.0004	0.0015	SLC31A1
ZNF83	0	2.49	-5.61	0.0006	0.002	ZNF83
ARHGEF2	3.18	5.67	-5.61	0.0009	0.003	ARHGEF2
SRD5A3	1.83	4.31	-5.61	0.0014	0.0044	SRD5A3
MAD1L1	2.8	5.29	-5.61	0.0001	0.0005	MAD1L1
FANCI	3.36	5.84	-5.61	7.11e-07	6.5e-06	FANCI
CIC	4.3	6.79	-5.61	0.0002	0.0007	CIC
CCBL1	2.29	4.77	-5.6	0.0003	0.0013	CCBL1
NAB1	3.17	5.66	-5.6	0.001	0.0032	NAB1
C5orf42	3.75	6.24	-5.6	6.48e-06	4.53e-05	C5orf42
SUPV3L1	2.23	4.71	-5.6	4.12e-05	0.0002	SUPV3L1
GLI3	5.01	7.5	-5.6	0.0013	0.0041	GLI3
PTCH1	1.17	3.66	-5.6	0.0006	0.002	PTCH1
ZMYM4	3.61	6.09	-5.6	1.67e-06	1.39e-05	ZMYM4
ZNF213	2.35	4.83	-5.59	2.24e-05	0.0001	ZNF213
ZNF688	2.16	4.64	-5.59	0.0023	0.0066	ZNF688
POFUT1	2.93	5.42	-5.59	0.0001	0.0005	POFUT1
KIF3C	3.3	5.79	-5.59	0.0038	0.0099	KIF3C
TNK2	3.89	6.37	-5.58	2.45e-06	1.95e-05	TNK2
ANKRD13C	3.5	5.98	-5.58	0.0003	0.0013	ANKRD13C
B9D1	4.32	6.79	-5.58	0.0015	0.0045	B9D1
DCLRE1B	3.31	5.79	-5.58	0.0003	0.0011	DCLRE1B
WDR26	3.59	6.07	-5.58	2.12e-06	1.72e-05	WDR26
GTF3C4	3.59	6.07	-5.58	0.0015	0.0046	GTF3C4
TMEM170B	1.67	4.15	-5.57	0.0045	0.0113	TMEM170B
TSPAN3	5.19	7.66	-5.57	9.24e-05	0.0004	TSPAN3
SPTLC1	4.43	6.9	-5.57	0.0005	0.0019	SPTLC1
PLK4	1.95	4.43	-5.57	0.0002	0.0009	PLK4
STBD1	0.7	3.18	-5.57	0.0013	0.0041	STBD1
ATL3	5.03	7.51	-5.56	3.94e-05	0.0002	ATL3
MALSU1	4.36	6.83	-5.56	0.0007	0.0024	MALSU1
USP45	0	2.47	-5.56	5.57e-05	0.0003	USP45
MYCBP2	1.97	4.44	-5.56	0.0039	0.01	MYCBP2
EXOG	1.37	3.85	-5.56	0.0075	0.0175	EXOG
GTF2E1	1.58	4.05	-5.55	0.0136	0.029	GTF2E1
CAAP1	2.64	5.11	-5.55	2.17e-08	2.85e-07	CAAP1
P2RX5	1.17	3.65	-5.55	0.0114	0.0249	P2RX5
SCAP	4.68	7.15	-5.54	1.87e-05	0.0001	SCAP
AIFM1	3.84	6.31	-5.54	0.0003	0.0011	AIFM1
C16orf88	2.54	5.01	-5.54	0.0003	0.0012	C16orf88
MDH2	6.23	8.7	-5.54	6.91e-08	8.06e-07	MDH2
WDR35	2.07	4.54	-5.53	0.0049	0.0121	WDR35
TICRR	2.37	4.84	-5.53	0.0009	0.0029	TICRR
UBA5	1.74	4.21	-5.53	3.08e-07	3.07e-06	UBA5
TJP1	1.17	3.64	-5.53	0.0014	0.0043	TJP1
CBL	2.67	5.13	-5.53	0.0033	0.0088	CBL
IPO8	3.33	5.8	-5.53	0.0012	0.0038	IPO8
AHSA1	1.56	4.02	-5.53	0.0035	0.0091	AHSA1
AP5M1	1.83	4.3	-5.53	0.0208	0.0417	AP5M1
TMCC2	1.56	4.02	-5.52	3.38e-05	0.0002	TMCC2
TACC1	3.07	5.53	-5.52	0.0003	0.0013	TACC1
RPS6KA3	3.28	5.75	-5.51	1.78e-05	0.0001	RPS6KA3
DOLPP1	2.88	5.34	-5.51	9.88e-05	0.0005	DOLPP1
MGA	2.56	5.02	-5.51	2.46e-05	0.0001	MGA
ADAR	5.26	7.72	-5.51	3.66e-06	2.75e-05	ADAR
OSBPL7	2.27	4.74	-5.51	0.015	0.0316	OSBPL7
CCDC146	1.12	3.58	-5.51	2.34e-05	0.0001	CCDC146
ALKBH4	1.99	4.45	-5.51	0.0003	0.0013	ALKBH4
UBN1	2.73	5.19	-5.51	0.0009	0.0031	UBN1
MEGF6	1.12	3.58	-5.5	0.0004	0.0014	MEGF6
LIPA	3.31	5.77	-5.5	1.74e-05	0.0001	LIPA
ZNF107	2.25	4.71	-5.5	2.07e-05	0.0001	ZNF107
KIF20B	0	2.46	-5.5	0.0062	0.015	KIF20B
ATP5A1	5.62	8.08	-5.5	0.0177	0.0363	ATP5A1
CPSF2	1.2	3.66	-5.5	3.85e-05	0.0002	CPSF2
LRFN1	0	2.46	-5.49	0.0002	0.0008	LRFN1
SPIRE1	2.69	5.15	-5.49	0.0004	0.0016	SPIRE1
NCDN	2.36	4.82	-5.49	0.0033	0.0087	NCDN
STX16	3.92	6.38	-5.49	0.0025	0.007	STX16
TNKS1BP1	2.63	5.09	-5.49	1.32e-06	1.13e-05	TNKS1BP1
PDCD6IP	3.27	5.73	-5.49	2.16e-05	0.0001	PDCD6IP
SFXN1	4.21	6.67	-5.49	0.0008	0.0026	SFXN1
TTLL5	2.88	5.34	-5.48	0.0003	0.0012	TTLL5
TSPAN15	2.86	5.32	-5.48	0.0016	0.0049	TSPAN15
PMF1	4.37	6.83	-5.48	0.0007	0.0022	PMF1
CAND2	1.8	4.25	-5.48	0.0004	0.0015	CAND2
HSD17B11	2.74	5.2	-5.48	0.0025	0.007	HSD17B11
KRAS	1.19	3.64	-5.48	7.94e-07	7.16e-06	KRAS
WBP11	5.47	7.93	-5.48	1.05e-05	6.87e-05	WBP11
DCAF11	3.92	6.37	-5.47	0.006	0.0144	DCAF11
ZFP91	5.27	7.73	-5.47	0.0028	0.0076	ZFP91
COPB2	3.38	5.83	-5.47	0.0004	0.0016	COPB2
TTF2	2.57	5.03	-5.47	0.0002	0.0007	TTF2
PGM2	1.1	3.55	-5.47	0.0005	0.0018	PGM2
POFUT2	4.3	6.75	-5.47	0.0003	0.0011	POFUT2
PHGDH	5.88	8.33	-5.47	0.0013	0.004	PHGDH
EIF3E	6.03	8.48	-5.46	0.0006	0.0021	EIF3E
PDE4B	1.1	3.55	-5.46	8.14e-05	0.0004	PDE4B
SLC16A1	3.72	6.17	-5.46	0.0001	0.0005	SLC16A1
EFCAB7	0	2.45	-5.46	1.46e-05	9.1e-05	EFCAB7
TAF11	1.75	4.19	-5.45	0.0105	0.0232	TAF11
ZNF138	2.37	4.82	-5.45	0.0005	0.0016	ZNF138
UBE3B	2.7	5.14	-5.45	0.0001	0.0005	UBE3B
USP19	0	2.45	-5.45	0.0106	0.0234	USP19
ZMYM5	1.57	4.02	-5.45	0.0006	0.0021	ZMYM5
ANKLE2	4.89	7.33	-5.45	0.0028	0.0077	ANKLE2
BIN3	2.93	5.38	-5.45	0.0007	0.0025	BIN3
DHRS1	2.53	4.98	-5.45	0.0015	0.0044	DHRS1
CCS	2.96	5.41	-5.45	9.86e-07	8.65e-06	CCS
PRKAA2	0.7	3.15	-5.45	0.0007	0.0025	PRKAA2
SIRT3	2.27	4.72	-5.44	0.0019	0.0056	SIRT3
TFDP2	2.9	5.35	-5.44	0.0027	0.0074	TFDP2
NCAPG2	4.75	7.19	-5.44	0.0023	0.0064	NCAPG2
TES	3.9	6.34	-5.44	0.0017	0.0049	TES
MAP3K3	3.21	5.65	-5.44	8.82e-05	0.0004	MAP3K3
REV3L	1.54	3.99	-5.44	0.0006	0.002	REV3L
TRMT1L	1.46	3.9	-5.43	0.0001	0.0006	TRMT1L
SLC7A1	4.94	7.39	-5.43	5.72e-05	0.0003	SLC7A1
KAT6A	2.61	5.05	-5.43	0.0026	0.0073	KAT6A
ANGEL1	1.46	3.9	-5.42	0.0005	0.0017	ANGEL1
FAM160B1	2.66	5.1	-5.42	3.46e-05	0.0002	FAM160B1
IARS2	4.74	7.18	-5.42	2.85e-07	2.88e-06	IARS2
PIP5K1A	2.49	4.92	-5.42	2.11e-05	0.0001	PIP5K1A
UBOX5	0	2.44	-5.42	0.0009	0.0028	UBOX5
RASA4	4.05	6.48	-5.42	1.45e-08	2.01e-07	RASA4
NUP88	2.93	5.36	-5.41	0.0012	0.0038	NUP88
TIMP2	5.97	8.41	-5.41	0.0057	0.0139	TIMP2
HIP1	3.73	6.16	-5.41	0.0022	0.0062	HIP1
CALD1	4.88	7.31	-5.41	1.69e-07	1.8e-06	CALD1
C4BPB	2.17	4.61	-5.41	0.0004	0.0014	C4BPB
TEC	1.55	3.98	-5.41	0.0001	0.0005	TEC
IREB2	3.79	6.23	-5.41	0.0002	0.0007	IREB2
HNRNPU	6.05	8.48	-5.41	0.0003	0.0012	HNRNPU
HIVEP2	1.1	3.53	-5.4	0.0012	0.0037	HIVEP2
ENTPD5	1.16	3.59	-5.4	0.0013	0.0039	ENTPD5
EDC3	3.31	5.74	-5.4	5.71e-05	0.0003	EDC3
EVPL	2.73	5.16	-5.4	4.86e-09	7.62e-08	EVPL
ADAL	2.58	5.01	-5.4	0.0003	0.001	ADAL
ATF7	2.84	5.27	-5.39	6.29e-06	4.41e-05	ATF7
WIPF2	3.21	5.64	-5.39	3.16e-07	3.15e-06	WIPF2
PRKAR1A	4.43	6.86	-5.39	0.0043	0.0109	PRKAR1A
LANCL1	1.72	4.15	-5.39	0.0011	0.0036	LANCL1
FAM82A2	2.75	5.18	-5.39	0.0003	0.0013	FAM82A2
CRELD2	4.71	7.14	-5.39	0.0031	0.0084	CRELD2
TIA1	4.35	6.78	-5.39	0.0004	0.0016	TIA1
NAGLU	1.49	3.92	-5.38	0.0006	0.0022	NAGLU
C3	0.81	3.24	-5.38	0.007	0.0166	C3
PSMD1	2.97	5.39	-5.38	0.0003	0.0013	PSMD1
TMEM64	0.83	3.26	-5.38	0.0016	0.0048	TMEM64
TTLL12	3.45	5.87	-5.38	0.0201	0.0405	TTLL12
NQO2	4.33	6.76	-5.38	0.0061	0.0148	NQO2
VPS52	3.77	6.2	-5.37	0.0036	0.0095	VPS52
GSTM4	2.26	4.69	-5.37	7.71e-08	8.92e-07	GSTM4
SPEN	4.19	6.62	-5.37	0.0003	0.0011	SPEN
BTN2A1	2.34	4.77	-5.37	0.0092	0.0208	BTN2A1
HDAC4	2.16	4.58	-5.37	2.48e-06	1.96e-05	HDAC4
RAB3GAP2	2.29	4.71	-5.37	0.0004	0.0014	RAB3GAP2
PIBF1	1.61	4.04	-5.37	0.0016	0.0047	PIBF1
[truncated: 4,459 more rows]

## Sheet: TPC1 exo vs cells
#%result_name=Analysis_CZ
#%array_type=hg19_AmpliSeq_Transcriptome_21K_v1
#%annotation=hg19_AmpliSeq_Transcriptome_21K_v1.transcript.csv
#%comparison=TPC1_exo vs TPC1_cells
ID	TPC1_exo Avg (log2)	TPC1_cells Avg (log2)	Fold Change	P-val	FDR P-val	Gene Symbol
SPARC	0	10.29	-1252.12	3.07e-06	1.15e-05	SPARC
MMP2	0	10.07	-1074.33	3.21e-09	3.23e-08	MMP2
PSAP	0	9.94	-983.37	4.39e-10	6.01e-09	PSAP
ITM2B	0	9.76	-868.07	1.13e-11	2.85e-10	ITM2B
FN1	2.05	11.59	-743.19	1.98e-09	2.12e-08	FN1
CLU	2.71	12.21	-721.64	3.74e-08	2.67e-07	CLU
BSG	0	9.47	-708.07	1.4e-07	8.21e-07	BSG
LAMB3	0	9.38	-666.73	4.16e-08	2.92e-07	LAMB3
ATP1A1	0	9.21	-591.76	9.68e-07	4.28e-06	ATP1A1
HSP90B1	0	9.05	-528.76	6.7e-11	1.23e-09	HSP90B1
VIM	2.76	11.73	-503	3.75e-12	1.19e-10	VIM
SPP1	0	8.91	-479.81	4.42e-10	6.04e-09	SPP1
APP	0	8.9	-477.9	1.65e-13	1.12e-11	APP
FKBP10	0	8.88	-471.22	3.23e-08	2.36e-07	FKBP10
ITGB3	0	8.82	-451.21	2.52e-06	9.68e-06	ITGB3
CTSD	2	10.8	-445.88	3.9e-08	2.77e-07	CTSD
HLA-E	0	8.79	-443.05	1.4e-07	8.2e-07	HLA-E
ARF5	0	8.71	-418.01	1.45e-09	1.64e-08	ARF5
HNRPDL	0	8.68	-410.04	1.23e-06	5.26e-06	HNRPDL
PDIA6	0	8.66	-405.33	9.04e-08	5.64e-07	PDIA6
LTBP3	1.81	10.41	-388.85	8.49e-08	5.34e-07	LTBP3
CCT5	0	8.52	-366.74	1.53e-08	1.24e-07	CCT5
STC1	0	8.5	-361.36	1.76e-07	9.98e-07	STC1
ATPIF1	0	8.48	-357.63	2.31e-08	1.77e-07	ATPIF1
ENO1	3.29	11.75	-352.74	2.31e-09	2.43e-08	ENO1
TM4SF19	0	8.41	-339.86	1.29e-08	1.06e-07	TM4SF19
XRCC5	0	8.39	-335.47	1.96e-10	3.08e-09	XRCC5
IRF2BP2	0	8.33	-321.14	7.76e-11	1.39e-09	IRF2BP2
VMP1	0	8.29	-312.96	1.65e-10	2.67e-09	VMP1
IGFN1	0	8.26	-305.65	1.22e-08	1.02e-07	IGFN1
USMG5	0	8.23	-301.15	2.41e-06	9.31e-06	USMG5
ATP5A1	0	8.22	-297.65	3.12e-06	1.16e-05	ATP5A1
SNX3	0	8.2	-293.71	2.21e-07	1.21e-06	SNX3
GPRC5C	1.88	10.07	-292.91	3e-07	1.58e-06	GPRC5C
GLS	0	8.18	-291.01	1.11e-07	6.76e-07	GLS
TGFB1I1	0	8.16	-286.21	6.16e-09	5.66e-08	TGFB1I1
COMT	0	8.16	-286.02	8.05e-06	2.63e-05	COMT
DDX5	0	8.15	-285.03	5.78e-07	2.76e-06	DDX5
PXDN	0	8.14	-281.97	3.53e-07	1.82e-06	PXDN
CDCP1	0	8.11	-276.64	1.01e-07	6.22e-07	CDCP1
PLOD1	0	8.1	-274.11	3.48e-08	2.51e-07	PLOD1
ANXA5	1.05	9.12	-268.71	1.24e-09	1.44e-08	ANXA5
CTGF	0	8.02	-258.99	9.62e-11	1.68e-09	CTGF
TNFRSF10B	0	7.98	-253.32	8.98e-07	4.01e-06	TNFRSF10B
ETHE1	0	7.97	-250.68	1.78e-07	1e-06	ETHE1
ALCAM	0	7.95	-246.8	6.53e-07	3.06e-06	ALCAM
HNRNPU	0	7.94	-246.41	1.16e-08	9.77e-08	HNRNPU
ARF3	0	7.93	-244.53	1.37e-07	8.06e-07	ARF3
GPR56	0	7.92	-242.96	2.07e-08	1.61e-07	GPR56
GARS	0	7.92	-242.87	1.04e-08	8.85e-08	GARS
CLIC4	0	7.89	-237.01	1.85e-09	2e-08	CLIC4
SLC7A5	0	7.85	-230.69	2.2e-07	1.2e-06	SLC7A5
MAZ	0	7.85	-230.36	4.17e-07	2.1e-06	MAZ
ATIC	0	7.84	-229.92	3.41e-08	2.47e-07	ATIC
MYH9	2.36	10.18	-225.68	1.93e-08	1.51e-07	MYH9
DCBLD2	1.33	9.11	-219.91	3.26e-07	1.7e-06	DCBLD2
TMEM59	0	7.78	-219.86	1e-10	1.75e-09	TMEM59
LAMB1	0	7.75	-215.75	1.03e-08	8.81e-08	LAMB1
CRYZ	0	7.73	-212.76	2.85e-10	4.23e-09	CRYZ
PLAUR	0	7.73	-211.84	2.9e-08	2.16e-07	PLAUR
HMGA1	2.71	10.43	-211.4	3.24e-14	3.79e-12	HMGA1
OCIAD2	0	7.72	-210.97	6.63e-10	8.48e-09	OCIAD2
NT5E	0	7.69	-206.88	3.33e-08	2.42e-07	NT5E
IGFBP7	0	7.69	-205.85	1.37e-08	1.12e-07	IGFBP7
S100A10	0	7.66	-201.86	3.87e-12	1.22e-10	S100A10
HNRNPK	0	7.64	-199.86	7.05e-10	8.89e-09	HNRNPK
ECE1	0	7.64	-199.22	4.04e-08	2.85e-07	ECE1
CTBP1	0	7.63	-198.6	2.73e-07	1.45e-06	CTBP1
GABARAP	2	9.63	-198.09	3.06e-07	1.61e-06	GABARAP
CAPG	3.16	10.78	-197.93	9.18e-12	2.4e-10	CAPG
MET	0	7.63	-197.53	4.52e-08	3.14e-07	MET
COX5A	0	7.59	-192.96	9.34e-06	2.99e-05	COX5A
RBFOX2	0	7.57	-189.96	1.58e-06	6.5e-06	RBFOX2
TGM2	3.18	10.75	-189.56	4.36e-10	5.97e-09	TGM2
PDIA3	0	7.56	-188.82	3.78e-06	1.38e-05	PDIA3
LAMC1	0	7.56	-188.63	2.46e-09	2.56e-08	LAMC1
PLOD2	0	7.56	-188.26	4.3e-08	3.01e-07	PLOD2
SDF4	0	7.55	-187.97	7.74e-11	1.39e-09	SDF4
COPA	0	7.52	-183.84	4.09e-11	8.16e-10	COPA
PSENEN	0	7.51	-182.58	4.4e-06	1.56e-05	PSENEN
UBB	2.73	10.24	-181.61	6.76e-13	3.12e-11	UBB
SF3B1	0	7.5	-181.44	2.77e-12	9.36e-11	SF3B1
SLC29A1	0	7.5	-181.03	2.26e-07	1.24e-06	SLC29A1
SIGLEC15	1.85	9.35	-180.8	1.57e-07	9.06e-07	SIGLEC15
MGST1	1.92	9.41	-180.22	1.17e-09	1.37e-08	MGST1
ALDH2	0	7.49	-180.17	9.74e-09	8.41e-08	ALDH2
C12orf75	0	7.49	-179.42	8.7e-07	3.89e-06	C12orf75
RAC2	0	7.48	-178.35	7.61e-07	3.47e-06	RAC2
HAVCR1	0	7.47	-177.54	5.01e-09	4.78e-08	HAVCR1
EEF2	3.79	11.25	-175.19	1.57e-09	1.75e-08	EEF2
TNC	0	7.44	-173.86	7.49e-09	6.7e-08	TNC
NFE2L1	0	7.44	-173.64	7.68e-09	6.84e-08	NFE2L1
KIAA1462	0	7.44	-173.18	1.33e-07	7.83e-07	KIAA1462
ENG	0	7.43	-172.88	5.96e-13	2.87e-11	ENG
SEP15	0	7.43	-172.55	7.5e-09	6.71e-08	SEP15
REEP5	0	7.42	-171.55	2.7e-08	2.02e-07	REEP5
SRSF5	0	7.42	-171.36	1.08e-05	3.41e-05	SRSF5
TMEM9	0	7.41	-170.55	1.54e-08	1.25e-07	TMEM9
UBXN6	0	7.41	-170.1	3.98e-12	1.24e-10	UBXN6
ASAP1	0	7.41	-169.74	3.78e-08	2.7e-07	ASAP1
IGFBP3	0	7.39	-167.85	5.31e-08	3.59e-07	IGFBP3
SH3BGRL3	3.86	11.24	-166.89	2.26e-09	2.38e-08	SH3BGRL3
RTN4	1.36	8.7	-162.67	1.09e-06	4.74e-06	RTN4
PSMA5	0	7.34	-162.43	3.3e-08	2.4e-07	PSMA5
GRN	1.78	9.12	-162.15	9.22e-07	4.1e-06	GRN
TMEM30A	0	7.34	-161.8	2.03e-07	1.13e-06	TMEM30A
EZR	0	7.33	-160.61	2.04e-08	1.59e-07	EZR
PRKDC	0	7.32	-159.95	2.88e-11	6.1e-10	PRKDC
C6orf48	1.24	8.56	-159.32	7.9e-08	5.02e-07	C6orf48
TRAPPC1	1.84	9.15	-158.87	7.69e-10	9.56e-09	TRAPPC1
VPS4A	0	7.3	-157.76	2.25e-07	1.23e-06	VPS4A
TMEM123	0	7.3	-157.15	2.79e-05	7.83e-05	TMEM123
SF3B3	0	7.29	-156.91	2.68e-07	1.43e-06	SF3B3
MDH1	0	7.29	-156.56	5.28e-09	4.98e-08	MDH1
TMEM189	0	7.27	-154.67	1.25e-08	1.04e-07	TMEM189
MSN	1.92	9.18	-153.79	1.39e-08	1.14e-07	MSN
NFE2L2	0	7.26	-153.57	4.49e-08	3.13e-07	NFE2L2
LDHA	2.86	10.12	-153.44	4.8e-09	4.6e-08	LDHA
ANXA1	2.71	9.97	-153.38	8.35e-11	1.48e-09	ANXA1
OCIAD1	0	7.25	-152.53	8.72e-10	1.06e-08	OCIAD1
HSPA5	1.77	9.02	-152.5	4.32e-07	2.17e-06	HSPA5
SHANK1	0	7.23	-150.36	1.86e-08	1.47e-07	SHANK1
HPCAL1	2.46	9.69	-150.04	1.87e-06	7.5e-06	HPCAL1
AES	1.33	8.55	-149.63	9.8e-07	4.33e-06	AES
ABHD2	0	7.22	-149.16	1.59e-08	1.28e-07	ABHD2
HDLBP	1.92	9.13	-148.97	7.81e-08	4.97e-07	HDLBP
ITGA3	3.85	11.06	-148.68	3.39e-07	1.76e-06	ITGA3
FXYD2	1.78	9	-148.47	6.73e-07	3.14e-06	FXYD2
NANS	0	7.21	-148.4	2.42e-08	1.84e-07	NANS
RUVBL2	0	7.2	-147.31	2e-06	7.96e-06	RUVBL2
CTSZ	1.84	9.04	-147.24	2.83e-10	4.21e-09	CTSZ
SREBF2	0	7.2	-146.66	7.61e-08	4.85e-07	SREBF2
NPAS2	0	7.17	-144.46	2.34e-10	3.56e-09	NPAS2
LUM	1.05	8.2	-141.95	3.16e-09	3.19e-08	LUM
OSBPL9	0	7.15	-141.71	7.19e-07	3.32e-06	OSBPL9
ANXA7	0	7.14	-141	4.45e-06	1.57e-05	ANXA7
TBX3	0	7.14	-140.78	1.42e-05	4.31e-05	TBX3
ELOVL5	0	7.14	-140.71	1.54e-06	6.36e-06	ELOVL5
WAC	0	7.13	-140.41	3.45e-08	2.5e-07	WAC
FAT1	0	7.12	-139.47	3.29e-07	1.71e-06	FAT1
FXR1	0	7.12	-138.95	2.02e-05	5.89e-05	FXR1
KTN1	0	7.11	-137.99	2.11e-05	6.13e-05	KTN1
HEXB	0	7.11	-137.7	2.37e-11	5.22e-10	HEXB
YY1	0	7.1	-137.23	4.01e-09	3.93e-08	YY1
G3BP1	0	7.1	-137.16	2.16e-09	2.28e-08	G3BP1
NDST1	0	7.1	-137.14	4.33e-09	4.2e-08	NDST1
ELK3	1.33	8.43	-137.08	7.3e-07	3.36e-06	ELK3
RASA1	0	7.1	-137.04	0.0003	0.0007	RASA1
S100A11	3.5	10.59	-136.78	7.29e-07	3.36e-06	S100A11
MRPL52	0	7.09	-136.5	7.76e-08	4.94e-07	MRPL52
UBE2K	0	7.09	-136.35	1.74e-07	9.87e-07	UBE2K
SNX1	0	7.08	-135.52	2.02e-05	5.9e-05	SNX1
CETN2	0	7.08	-135.49	1.89e-06	7.56e-06	CETN2
IMMT	0	7.08	-135.49	4.46e-08	3.11e-07	IMMT
NDUFB8	1.77	8.85	-135.15	3.37e-07	1.75e-06	NDUFB8
EPRS	0	7.07	-134.69	4.2e-09	4.08e-08	EPRS
TSC22D1	1.6	8.67	-134	1.64e-07	9.4e-07	TSC22D1
HMOX1	0	7.07	-133.95	5.08e-10	6.79e-09	HMOX1
HTRA1	1.05	8.11	-132.84	5.98e-09	5.53e-08	HTRA1
RPS9	2.76	9.81	-132.45	7.3e-10	9.14e-09	RPS9
PPIB	2.03	9.08	-132.41	7.7e-09	6.85e-08	PPIB
CPSF6	0	7.04	-132	2.42e-08	1.84e-07	CPSF6
CDKN2C	0	7.04	-131.76	1.44e-08	1.17e-07	CDKN2C
PTRF	1.92	8.96	-131.68	6.21e-12	1.76e-10	PTRF
SNRPB	1.68	8.72	-131.57	3.79e-07	1.93e-06	SNRPB
MPST	0	7.03	-130.98	3.09e-08	2.28e-07	MPST
MRPL33	0	7.03	-130.78	2.1e-06	8.29e-06	MRPL33
LGALS3BP	2.48	9.51	-130.66	1.87e-06	7.51e-06	LGALS3BP
ADAR	0	7.02	-129.5	7.33e-11	1.33e-09	ADAR
VARS	0	7.01	-129.23	1.32e-09	1.52e-08	VARS
LONP1	0	7.01	-129.21	3.02e-09	3.08e-08	LONP1
PKN1	1.77	8.78	-128.82	3.56e-07	1.83e-06	PKN1
MBD2	0	7.01	-128.65	4.23e-07	2.13e-06	MBD2
NAA38	0	7.01	-128.59	1.59e-06	6.53e-06	NAA38
HNRNPR	0	7.01	-128.48	8.28e-10	1.02e-08	HNRNPR
KPNA6	0	7.01	-128.48	6.72e-08	4.38e-07	KPNA6
NUMA1	0	7	-127.6	5.92e-05	0.0002	NUMA1
UBR4	0	6.99	-127.31	5.48e-08	3.68e-07	UBR4
CALU	0	6.99	-127.07	5.36e-05	0.0001	CALU
SMOX	0	6.98	-126.54	6.12e-12	1.75e-10	SMOX
KHDRBS1	0	6.98	-126.32	5.28e-08	3.58e-07	KHDRBS1
EPB41L2	0	6.96	-124.47	4.57e-11	8.95e-10	EPB41L2
EIF4G1	2.53	9.49	-124.39	2.14e-10	3.31e-09	EIF4G1
BTN3A2	0	6.95	-123.49	3.39e-10	4.86e-09	BTN3A2
BBX	0	6.94	-122.57	3.59e-07	1.84e-06	BBX
IAH1	0	6.93	-121.58	1.07e-11	2.73e-10	IAH1
SYMPK	0	6.92	-121.37	3.54e-08	2.55e-07	SYMPK
RABAC1	2.71	9.63	-120.89	3.91e-11	7.84e-10	RABAC1
DEGS1	0	6.92	-120.87	7.15e-08	4.61e-07	DEGS1
LAPTM4A	2.05	8.97	-120.68	5.37e-08	3.62e-07	LAPTM4A
TAGLN2	2.71	9.62	-120.56	4.67e-11	9.13e-10	TAGLN2
SRRM2	1.84	8.75	-120.28	1.25e-06	5.33e-06	SRRM2
SPTBN1	1.84	8.74	-119.79	5.87e-09	5.45e-08	SPTBN1
BUB3	0	6.9	-119.47	7.73e-06	2.54e-05	BUB3
FUCA2	0	6.9	-119.46	1.5e-06	6.2e-06	FUCA2
EWSR1	2.06	8.96	-119	1.52e-08	1.23e-07	EWSR1
RPS25	3.23	10.12	-118.75	1.93e-10	3.04e-09	RPS25
ZBTB38	0	6.89	-118.35	6.26e-10	8.11e-09	ZBTB38
TPM2	2.25	9.13	-118.33	6.32e-11	1.17e-09	TPM2
GGH	0	6.88	-118.06	1.31e-13	9.5e-12	GGH
PPM1G	0	6.88	-117.56	1.7e-09	1.86e-08	PPM1G
MAT2A	0	6.87	-117.18	1.91e-06	7.63e-06	MAT2A
ARPC3	0	6.87	-117.03	1.68e-07	9.56e-07	ARPC3
STX8	0	6.87	-116.76	2.65e-08	1.99e-07	STX8
LOXL2	1.84	8.7	-116.55	2.35e-08	1.79e-07	LOXL2
GSR	0	6.86	-116.43	8.66e-07	3.88e-06	GSR
NENF	0	6.85	-115.52	8.79e-07	3.93e-06	NENF
MYO1E	0	6.85	-115.39	1.1e-09	1.3e-08	MYO1E
TWSG1	0	6.85	-115.25	3.57e-07	1.84e-06	TWSG1
PTK2	0	6.84	-114.94	1.52e-05	4.59e-05	PTK2
BAZ2A	0	6.84	-114.9	6.61e-07	3.09e-06	BAZ2A
DHX9	0	6.84	-114.77	2.01e-10	3.14e-09	DHX9
S100A2	3.1	9.94	-114.52	8.39e-09	7.39e-08	S100A2
LRP1	0	6.84	-114.4	1.42e-08	1.16e-07	LRP1
TP53	0	6.84	-114.25	6e-08	3.99e-07	TP53
TUBB6	0	6.83	-114.04	1.31e-06	5.54e-06	TUBB6
HN1	1.05	7.88	-113.96	9.75e-09	8.41e-08	HN1
PINK1	0	6.83	-113.56	1.91e-08	1.5e-07	PINK1
EFR3A	0	6.82	-113.36	3.19e-08	2.34e-07	EFR3A
JAGN1	0	6.81	-112.53	6.11e-08	4.05e-07	JAGN1
HYI	0	6.81	-112.53	6.27e-13	2.96e-11	HYI
SPCS3	0	6.81	-112.37	9.15e-10	1.1e-08	SPCS3
RHOA	1.6	8.41	-111.92	1.36e-07	8e-07	RHOA
AK3	0	6.81	-111.82	1.24e-09	1.44e-08	AK3
MICU1	0	6.8	-111.52	2.92e-08	2.17e-07	MICU1
PPP1CC	0	6.8	-111.11	7.17e-08	4.63e-07	PPP1CC
ITGB5	0	6.79	-111.02	1.01e-08	8.67e-08	ITGB5
PFN2	0	6.79	-110.46	2.75e-10	4.12e-09	PFN2
MBNL2	0	6.79	-110.42	7.26e-08	4.68e-07	MBNL2
TFPI	0	6.79	-110.39	1.84e-08	1.45e-07	TFPI
SFT2D1	0	6.78	-109.83	1.09e-10	1.87e-09	SFT2D1
THRAP3	0	6.78	-109.78	9.34e-14	7.71e-12	THRAP3
TMBIM6	2.53	9.31	-109.71	4.67e-11	9.13e-10	TMBIM6
CCDC50	0	6.78	-109.62	5.56e-10	7.35e-09	CCDC50
YWHAQ	1.05	7.83	-109.58	2.54e-07	1.37e-06	YWHAQ
RAB11B	1.84	8.61	-109.42	8.49e-09	7.46e-08	RAB11B
CYFIP1	1.05	7.82	-109.3	3.39e-09	3.39e-08	CYFIP1
AIG1	0	6.77	-109.15	4.06e-10	5.68e-09	AIG1
PDPN	0	6.76	-108.57	1.56e-05	4.7e-05	PDPN
PARP4	1.05	7.81	-108.55	1.17e-08	9.82e-08	PARP4
NOTCH2	0	6.76	-108.4	8.57e-08	5.38e-07	NOTCH2
NDUFS7	0	6.76	-108.05	2.83e-08	2.11e-07	NDUFS7
ANXA4	0	6.75	-107.92	1.44e-06	6.01e-06	ANXA4
UBE2Z	0	6.75	-107.82	1.05e-05	3.31e-05	UBE2Z
LAMA5	1.84	8.59	-107.33	2.56e-07	1.38e-06	LAMA5
VCP	3.12	9.87	-107.3	8e-07	3.62e-06	VCP
EMC7	0	6.74	-107	5.5e-13	2.72e-11	EMC7
ARCN1	1.33	8.07	-106.9	1.29e-06	5.46e-06	ARCN1
XIST	1.24	7.98	-106.68	1.3e-07	7.7e-07	XIST
CASP4	0	6.74	-106.67	3.27e-07	1.7e-06	CASP4
PPP1CB	0	6.74	-106.55	2.14e-05	6.21e-05	PPP1CB
LSM7	1.05	7.78	-106.41	4.68e-09	4.5e-08	LSM7
SCAF1	0	6.73	-106.31	2.21e-14	3.01e-12	SCAF1
SSR1	0	6.73	-105.93	1.8e-09	1.95e-08	SSR1
CGNL1	0	6.72	-105.51	5.45e-08	3.67e-07	CGNL1
CST1	0	6.72	-105.38	1.6e-06	6.57e-06	CST1
UBAP2L	0	6.71	-105.04	1.79e-08	1.41e-07	UBAP2L
NDUFAB1	0	6.71	-104.72	2.48e-06	9.54e-06	NDUFAB1
NLGN2	0	6.71	-104.49	1.11e-05	3.48e-05	NLGN2
LAMC2	1.05	7.76	-104.49	2.27e-08	1.75e-07	LAMC2
WBP2	0	6.71	-104.38	1.39e-06	5.81e-06	WBP2
RRAS2	2.71	9.41	-104.19	7.96e-12	2.15e-10	RRAS2
TUG1	0	6.7	-103.82	7.69e-09	6.85e-08	TUG1
HIBADH	0	6.69	-103.58	3.45e-11	7.1e-10	HIBADH
LOC550643	0	6.69	-103.56	1.26e-05	3.9e-05	LOC550643
SAT1	0	6.69	-103.42	1.82e-07	1.02e-06	SAT1
TIMM23	0	6.69	-103.04	5.47e-10	7.25e-09	TIMM23
SCAP	0	6.68	-102.76	3.24e-09	3.26e-08	SCAP
CST3	5.33	12.01	-102.61	2.43e-12	8.49e-11	CST3
COMMD1	0	6.68	-102.31	4.41e-08	3.08e-07	COMMD1
S100A1	2.53	9.21	-102.21	2.28e-10	3.48e-09	S100A1
CARHSP1	1.05	7.72	-102	8.7e-09	7.62e-08	CARHSP1
NOX5	5.08	11.76	-102	1.19e-08	9.96e-08	NOX5
CAPN2	1.05	7.72	-101.99	1.53e-08	1.24e-07	CAPN2
MRPL40	0	6.67	-101.87	5.1e-09	4.84e-08	MRPL40
CLPTM1	1.24	7.91	-101.76	1.15e-07	6.93e-07	CLPTM1
TMCC3	0	6.67	-101.75	2.1e-06	8.27e-06	TMCC3
TBL1XR1	0	6.67	-101.67	2.97e-08	2.2e-07	TBL1XR1
MRPL46	0	6.67	-101.58	1.46e-07	8.51e-07	MRPL46
IER3IP1	0	6.67	-101.53	9.09e-08	5.67e-07	IER3IP1
DDB1	1.33	7.99	-101.4	1.06e-06	4.6e-06	DDB1
PRKAB1	0	6.66	-101.11	9.19e-10	1.11e-08	PRKAB1
PPP1R16A	0	6.66	-100.85	1.34e-09	1.53e-08	PPP1R16A
ME1	0	6.65	-100.11	8.56e-06	2.77e-05	ME1
MZT2B	1.84	8.49	-100.03	3.87e-09	3.8e-08	MZT2B
MGLL	0	6.64	-100	4.03e-07	2.04e-06	MGLL
SLBP	0	6.64	-99.85	7.76e-08	4.95e-07	SLBP
TYMS	1.24	7.87	-99	1.39e-07	8.16e-07	TYMS
CFH	0	6.63	-98.94	8.8e-12	2.32e-10	CFH
WBP5	0	6.63	-98.88	3.37e-12	1.09e-10	WBP5
ACO1	0	6.63	-98.83	1.47e-07	8.53e-07	ACO1
SNRNP70	1.6	8.22	-98.65	2.72e-07	1.45e-06	SNRNP70
CPNE3	0	6.62	-98.37	1.66e-07	9.5e-07	CPNE3
CYTH2	0	6.62	-98.3	7.54e-08	4.82e-07	CYTH2
TRPC4AP	0	6.62	-98.22	2.17e-06	8.51e-06	TRPC4AP
FLG	1.24	7.86	-98.05	2.52e-07	1.36e-06	FLG
MESDC2	0	6.61	-97.84	2.72e-08	2.03e-07	MESDC2
PLXNB2	1.05	7.66	-97.61	9.77e-09	8.43e-08	PLXNB2
TES	0	6.61	-97.53	1.5e-06	6.2e-06	TES
EXT1	1.24	7.85	-97.4	1.89e-07	1.06e-06	EXT1
ANGPTL4	0	6.6	-97.18	5.24e-11	1e-09	ANGPTL4
CIC	0	6.6	-96.75	7.61e-08	4.85e-07	CIC
POMGNT1	0	6.6	-96.74	4.74e-11	9.21e-10	POMGNT1
CLSTN1	1.84	8.44	-96.71	3.42e-09	3.42e-08	CLSTN1
IL20RB	0	6.6	-96.7	5.68e-06	1.95e-05	IL20RB
TOP2A	0	6.59	-96.4	0.0002	0.0004	TOP2A
TPCN1	0	6.59	-96.35	5.58e-05	0.0001	TPCN1
CASK	0	6.59	-96.29	2.02e-09	2.15e-08	CASK
NCOR2	0	6.59	-96.29	3.48e-07	1.8e-06	NCOR2
MLLT11	0	6.59	-96.08	3.23e-07	1.69e-06	MLLT11
CCNDBP1	0	6.58	-95.81	1.05e-10	1.81e-09	CCNDBP1
SDF2	0	6.58	-95.59	1.35e-06	5.68e-06	SDF2
LMF2	0	6.57	-94.93	1.21e-06	5.16e-06	LMF2
RAB2A	1.05	7.62	-94.86	2.15e-08	1.66e-07	RAB2A
HINT1	2.71	9.28	-94.72	3.8e-10	5.36e-09	HINT1
CORO1C	0	6.57	-94.69	1.49e-05	4.5e-05	CORO1C
NCSTN	0	6.56	-94.66	1.77e-09	1.93e-08	NCSTN
TPM1	1.77	8.34	-94.62	7.99e-07	3.62e-06	TPM1
TSPAN14	0	6.56	-94.61	3.11e-06	1.16e-05	TSPAN14
AKT3	0	6.56	-94.5	9.32e-07	4.15e-06	AKT3
TXNDC5	0	6.56	-94.49	1.02e-07	6.25e-07	TXNDC5
KANK2	0	6.56	-94.45	1.12e-07	6.79e-07	KANK2
UBE2V2	0	6.56	-94.34	1.04e-05	3.29e-05	UBE2V2
PELO	0	6.56	-94.3	1.63e-12	6.08e-11	PELO
ARHGAP29	0	6.56	-94.08	1.82e-12	6.73e-11	ARHGAP29
UBE2G2	0	6.55	-93.9	3.52e-08	2.54e-07	UBE2G2
FADS3	0	6.55	-93.74	0.0004	0.0009	FADS3
BCAR3	0	6.55	-93.7	1.55e-07	8.97e-07	BCAR3
NFIC	0	6.55	-93.65	1.65e-07	9.42e-07	NFIC
STK17A	0	6.54	-93.14	2.29e-07	1.25e-06	STK17A
SPTAN1	0	6.54	-92.85	1.42e-13	1e-11	SPTAN1
NADKD1	1.85	8.38	-92.62	3.36e-06	1.24e-05	NADKD1
AKR1C3	0	6.53	-92.6	4.16e-05	0.0001	AKR1C3
TKT	2.07	8.61	-92.59	4.64e-06	1.64e-05	TKT
RSL1D1	0	6.53	-92.55	4.69e-11	9.14e-10	RSL1D1
CHPF	0	6.53	-92.4	4.01e-06	1.44e-05	CHPF
PSMD3	1.05	7.58	-92.38	1.48e-08	1.2e-07	PSMD3
IFI16	0	6.53	-92.36	2.14e-10	3.31e-09	IFI16
C7orf55	0	6.53	-92.22	1.28e-07	7.63e-07	C7orf55
TMEM245	0	6.53	-92.17	4.42e-11	8.7e-10	TMEM245
LGR5	0	6.53	-92.17	1.66e-09	1.83e-08	LGR5
CCT7	1.84	8.37	-92	1.1e-09	1.3e-08	CCT7
CLK2	0	6.52	-91.95	4.8e-07	2.35e-06	CLK2
PPIF	0	6.52	-91.75	2.27e-08	1.74e-07	PPIF
SELT	0	6.52	-91.63	3.51e-14	3.99e-12	SELT
VEGFA	1.86	8.37	-91.39	7.22e-06	2.39e-05	VEGFA
HJURP	0	6.51	-91.38	2.15e-14	2.96e-12	HJURP
GMPS	0	6.51	-91.26	4.26e-06	1.52e-05	GMPS
UCHL1	2.25	8.76	-91.15	1.95e-10	3.06e-09	UCHL1
PLEKHF2	0	6.51	-91.03	1.95e-06	7.78e-06	PLEKHF2
COPE	2.02	8.53	-91	1.02e-05	3.23e-05	COPE
PCBP2	3.65	10.16	-90.88	1.18e-08	9.88e-08	PCBP2
QSER1	0	6.5	-90.71	1.44e-05	4.38e-05	QSER1
BMPR2	0	6.5	-90.65	1.73e-08	1.37e-07	BMPR2
HSD11B1	0	6.5	-90.64	6.87e-08	4.46e-07	HSD11B1
HDAC3	0	6.5	-90.26	1.22e-07	7.29e-07	HDAC3
APMAP	0	6.49	-90.19	9.64e-10	1.15e-08	APMAP
CDC42SE1	0	6.49	-90.07	7.41e-07	3.4e-06	CDC42SE1
MAPKAPK3	0	6.49	-89.96	1.71e-06	6.95e-06	MAPKAPK3
EIF4EBP2	0	6.49	-89.94	4.78e-06	1.68e-05	EIF4EBP2
LAMTOR4	0	6.49	-89.84	6.56e-08	4.3e-07	LAMTOR4
CCNY	0	6.49	-89.83	3.47e-09	3.46e-08	CCNY
B2M	3.83	10.31	-89.37	5.25e-09	4.95e-08	B2M
ANAPC16	0	6.48	-89.28	1.37e-07	8.05e-07	ANAPC16
MYO1B	0	6.48	-89.2	5.93e-08	3.95e-07	MYO1B
VCAM1	0	6.47	-88.64	2.75e-06	1.04e-05	VCAM1
LARP1	0	6.47	-88.63	2.02e-09	2.15e-08	LARP1
ATG4B	0	6.47	-88.41	5.5e-08	3.69e-07	ATG4B
ERGIC3	1.92	8.38	-88.39	1.58e-09	1.76e-08	ERGIC3
FXYD5	3.56	10.02	-88.12	7.31e-09	6.57e-08	FXYD5
AGPAT9	0	6.46	-88.01	8.06e-08	5.1e-07	AGPAT9
SMARCA1	0	6.46	-87.93	5.81e-06	1.98e-05	SMARCA1
G6PC3	0	6.45	-87.59	4.51e-07	2.24e-06	G6PC3
C6orf62	0	6.45	-87.59	9.55e-07	4.24e-06	C6orf62
COX6B1	3.89	10.35	-87.58	2.6e-11	5.63e-10	COX6B1
SPTLC1	0	6.45	-87.44	2.99e-07	1.58e-06	SPTLC1
EIF3H	2.02	8.46	-87.21	1.89e-06	7.55e-06	EIF3H
LRRN4	0	6.44	-87.11	1.63e-07	9.36e-07	LRRN4
EPHA2	1.84	8.29	-86.93	1.12e-07	6.81e-07	EPHA2
YWHAG	0	6.44	-86.84	2.3e-07	1.25e-06	YWHAG
PADI3	0	6.44	-86.78	6.01e-06	2.04e-05	PADI3
LGALS3	0	6.43	-86.49	3.71e-08	2.65e-07	LGALS3
PDLIM4	1.84	8.27	-86.48	1.11e-08	9.39e-08	PDLIM4
TPR	0	6.43	-86.36	1.69e-06	6.89e-06	TPR
CMAS	0	6.43	-86.36	1.85e-11	4.25e-10	CMAS
TM9SF3	0	6.43	-86.24	3.37e-10	4.84e-09	TM9SF3
ITFG1	0	6.43	-86.23	9.88e-05	0.0002	ITFG1
PIK3R2	0	6.43	-86.15	1.67e-08	1.33e-07	PIK3R2
PSMD6	0	6.42	-85.72	3.99e-08	2.82e-07	PSMD6
PPT1	0	6.42	-85.55	2.12e-05	6.15e-05	PPT1
NIPSNAP1	0	6.42	-85.55	6.58e-11	1.22e-09	NIPSNAP1
IGFBP6	3.09	9.51	-85.5	3.3e-10	4.75e-09	IGFBP6
MOB4	0	6.42	-85.45	1.72e-07	9.76e-07	MOB4
BCCIP	0	6.42	-85.41	7.81e-09	6.93e-08	BCCIP
TINAGL1	2.65	9.06	-85.4	1.22e-10	2.06e-09	TINAGL1
MEGF9	0	6.42	-85.36	6.16e-08	4.08e-07	MEGF9
ARAP1	0	6.41	-85.32	6.57e-08	4.3e-07	ARAP1
WDR61	0	6.41	-85.27	1.46e-09	1.65e-08	WDR61
CAPZB	2.06	8.48	-85.17	3.8e-08	2.71e-07	CAPZB
LEPROT	0	6.41	-85.15	5.91e-07	2.81e-06	LEPROT
NPLOC4	0	6.41	-85.14	1.11e-07	6.76e-07	NPLOC4
DPYSL3	1.36	7.77	-85.05	3.15e-05	8.7e-05	DPYSL3
NUCKS1	1.94	8.35	-84.93	6.27e-06	2.12e-05	NUCKS1
QKI	0	6.4	-84.58	2e-07	1.12e-06	QKI
SS18	0	6.4	-84.52	1.31e-12	5.16e-11	SS18
AZIN1	0	6.4	-84.38	1.81e-08	1.43e-07	AZIN1
SDHA	1.74	8.14	-84.36	2.39e-07	1.3e-06	SDHA
TNFRSF12A	2.19	8.59	-84.33	1.7e-09	1.87e-08	TNFRSF12A
C14orf105	0	6.39	-84.15	8.64e-08	5.42e-07	C14orf105
MRPL37	0	6.39	-84.09	1.32e-09	1.52e-08	MRPL37
DPY19L1	0	6.39	-84.05	3.49e-08	2.51e-07	DPY19L1
ZNF581	0	6.39	-84.04	5.65e-11	1.07e-09	ZNF581
ARHGEF12	2.71	9.1	-83.96	7.15e-09	6.44e-08	ARHGEF12
LSM4	1.05	7.44	-83.92	1.14e-08	9.6e-08	LSM4
EGLN2	0	6.39	-83.68	7.59e-09	6.77e-08	EGLN2
RPLP2	5.87	12.26	-83.58	4.13e-08	2.91e-07	RPLP2
SHISA2	0	6.38	-83.39	8.63e-12	2.29e-10	SHISA2
SLC25A4	0	6.38	-83.11	4.4e-07	2.2e-06	SLC25A4
NPEPPS	0	6.37	-82.93	4.67e-07	2.3e-06	NPEPPS
SMIM3	0	6.37	-82.84	1.11e-09	1.31e-08	SMIM3
CYSTM1	0	6.37	-82.68	1.15e-07	6.95e-07	CYSTM1
DDT	1.68	8.05	-82.67	8.89e-07	3.97e-06	DDT
GTF2A2	0	6.36	-82.23	1.32e-13	9.5e-12	GTF2A2
FBXL15	0	6.36	-82	3.97e-06	1.43e-05	FBXL15
TSPAN3	1.05	7.41	-81.98	1.65e-08	1.32e-07	TSPAN3
ACTR10	0	6.36	-81.89	3.19e-11	6.65e-10	ACTR10
MGST3	3.3	9.66	-81.88	5.62e-09	5.24e-08	MGST3
SEC24D	0	6.36	-81.87	2.64e-05	7.47e-05	SEC24D
GBP2	0	6.36	-81.86	1.54e-09	1.72e-08	GBP2
TMEM66	1.6	7.95	-81.8	2.24e-07	1.23e-06	TMEM66
COX6C	1.84	8.2	-81.77	4.13e-09	4.03e-08	COX6C
FNIP1	0	6.35	-81.45	8.2e-07	3.7e-06	FNIP1
RAB6A	0	6.35	-81.39	3.08e-10	4.5e-09	RAB6A
AHCYL1	2.05	8.4	-81.38	3.98e-07	2.02e-06	AHCYL1
PABPC1	3.43	9.78	-81.37	1.68e-11	3.92e-10	PABPC1
BEX4	0	6.34	-81.23	5.32e-09	5.01e-08	BEX4
NDRG1	1.92	8.26	-81.1	9.68e-10	1.16e-08	NDRG1
ANKRD12	0	6.34	-81.1	1.21e-06	5.16e-06	ANKRD12
USP32	0	6.34	-81.03	9.15e-07	4.07e-06	USP32
TM9SF2	0	6.34	-81.01	2.07e-07	1.15e-06	TM9SF2
TMED7	0	6.34	-80.96	5.43e-07	2.62e-06	TMED7
TMEM127	0	6.34	-80.89	3.53e-07	1.82e-06	TMEM127
ARPC2	4.18	10.51	-80.82	1.42e-12	5.49e-11	ARPC2
MCM6	0	6.33	-80.71	9.3e-08	5.78e-07	MCM6
G3BP2	0	6.33	-80.47	8.12e-08	5.13e-07	G3BP2
CTSB	1.84	8.17	-80.37	1.25e-08	1.04e-07	CTSB
EI24	0	6.33	-80.3	1.87e-07	1.05e-06	EI24
COL6A1	0	6.33	-80.3	5.58e-09	5.21e-08	COL6A1
NBR1	0	6.33	-80.26	1.7e-08	1.35e-07	NBR1
C16orf13	0	6.32	-80.12	1.49e-07	8.64e-07	C16orf13
RAB8A	0	6.32	-80.08	3.59e-13	1.94e-11	RAB8A
ARPC1B	0	6.32	-79.9	1.59e-07	9.13e-07	ARPC1B
ERP44	0	6.32	-79.75	1.81e-10	2.88e-09	ERP44
AXL	0	6.32	-79.73	3.23e-05	8.9e-05	AXL
PLBD2	0	6.32	-79.64	3.73e-08	2.66e-07	PLBD2
MBOAT7	1.74	8.06	-79.61	2.63e-07	1.41e-06	MBOAT7
IARS2	0	6.31	-79.49	1.84e-11	4.23e-10	IARS2
PTPRM	0	6.31	-79.44	2.13e-07	1.17e-06	PTPRM
NAT14	0	6.31	-79.36	5.3e-08	3.59e-07	NAT14
RNH1	2.06	8.37	-79.27	5.21e-07	2.52e-06	RNH1
GLG1	0	6.31	-79.27	4.07e-08	2.87e-07	GLG1
PDCD10	0	6.31	-79.16	1.87e-09	2.02e-08	PDCD10
PPA2	0	6.31	-79.11	1e-06	4.4e-06	PPA2
RAB18	0	6.31	-79.1	2.81e-10	4.18e-09	RAB18
ACAT1	0	6.29	-78.51	4.06e-08	2.86e-07	ACAT1
OSMR	0	6.29	-78.45	9.52e-06	3.04e-05	OSMR
ACTN4	3.13	9.42	-78.24	3.89e-10	5.47e-09	ACTN4
TTYH3	0	6.29	-78.22	5.99e-10	7.83e-09	TTYH3
IL6ST	0	6.29	-78.07	1.27e-10	2.14e-09	IL6ST
CLPTM1L	0	6.29	-78	3.01e-07	1.59e-06	CLPTM1L
TARS	1.36	7.64	-77.87	1.04e-05	3.29e-05	TARS
MAPK9	0	6.28	-77.66	1.3e-07	7.71e-07	MAPK9
HIF1A	1.05	7.33	-77.51	1.09e-07	6.64e-07	HIF1A
NOMO1	0	6.28	-77.51	2.09e-05	6.08e-05	NOMO1
DNM1L	0	6.27	-77.3	1.46e-06	6.05e-06	DNM1L
TMEM51	0	6.27	-77.17	3.2e-07	1.68e-06	TMEM51
CLIP4	0	6.27	-76.95	2.98e-09	3.04e-08	CLIP4
FOSL1	1.84	8.11	-76.91	1.03e-07	6.32e-07	FOSL1
SRSF4	0	6.26	-76.83	2.32e-07	1.27e-06	SRSF4
PYGL	0	6.26	-76.81	6.72e-08	4.38e-07	PYGL
TOMM20	1.68	7.95	-76.79	1.01e-06	4.42e-06	TOMM20
FUT8	1.24	7.5	-76.59	2.21e-06	8.66e-06	FUT8
CSTB	2.02	8.27	-76.46	2.98e-06	1.12e-05	CSTB
RBBP7	0	6.26	-76.43	2.42e-07	1.31e-06	RBBP7
TMEM63B	0	6.26	-76.41	4.33e-06	1.54e-05	TMEM63B
FADD	0	6.26	-76.38	5.83e-09	5.41e-08	FADD
PSMG1	0	6.25	-76.32	7.4e-06	2.44e-05	PSMG1
ITM2C	0	6.25	-76.12	1.3e-12	5.16e-11	ITM2C
FNDC3A	0	6.25	-76.03	1.8e-06	7.24e-06	FNDC3A
DIAPH1	0	6.25	-76.03	5.06e-09	4.81e-08	DIAPH1
ATG12	0	6.25	-75.99	7.04e-07	3.26e-06	ATG12
HP1BP3	1.05	7.3	-75.92	1.26e-08	1.05e-07	HP1BP3
PLP2	2.06	8.31	-75.79	8.75e-08	5.48e-07	PLP2
SRSF9	2.07	8.32	-75.76	7.46e-06	2.46e-05	SRSF9
PRPF6	0	6.24	-75.6	5.87e-06	2e-05	PRPF6
COL6A2	1.68	7.92	-75.51	1.37e-06	5.76e-06	COL6A2
PAX8	3.22	9.46	-75.42	2.54e-10	3.84e-09	PAX8
LMNA	1.78	8.02	-75.27	2.83e-06	1.07e-05	LMNA
ABL1	0	6.23	-75.25	1.25e-08	1.04e-07	ABL1
CANT1	0	6.23	-75.24	4.42e-07	2.21e-06	CANT1
RAC1	2.46	8.7	-75.19	5.51e-06	1.89e-05	RAC1
COL5A2	0	6.23	-75.16	1.03e-06	4.49e-06	COL5A2
DENND5A	0	6.23	-75.07	4.82e-07	2.36e-06	DENND5A
GALNT10	0	6.23	-74.91	1.51e-07	8.75e-07	GALNT10
CTNNA1	2.05	8.27	-74.59	4.84e-08	3.32e-07	CTNNA1
TMEM115	0	6.22	-74.37	5.74e-07	2.75e-06	TMEM115
CARM1	0	6.21	-74.2	5.23e-06	1.82e-05	CARM1
CD99	2.63	8.84	-74.16	1.45e-08	1.18e-07	CD99
MARCKSL1	0	6.21	-74.14	1.71e-07	9.72e-07	MARCKSL1
AATF	0	6.21	-74.07	1.01e-11	2.59e-10	AATF
RALB	0	6.21	-74.02	9.93e-08	6.12e-07	RALB
EIF4G2	2.59	8.8	-73.98	2.8e-05	7.84e-05	EIF4G2
PPP2R1A	1.05	7.26	-73.81	5.05e-08	3.44e-07	PPP2R1A
EIF3B	1.05	7.26	-73.75	1.4e-08	1.15e-07	EIF3B
TM4SF1	2.71	8.91	-73.71	1.52e-11	3.62e-10	TM4SF1
HSD17B4	0	6.2	-73.7	6.67e-07	3.11e-06	HSD17B4
DCAF7	0	6.2	-73.65	9.45e-07	4.2e-06	DCAF7
PATL1	0	6.2	-73.41	6.42e-05	0.0002	PATL1
IARS	1.77	7.97	-73.38	1.37e-06	5.74e-06	IARS
ZFAND6	0	6.2	-73.3	4.36e-12	1.33e-10	ZFAND6
GBE1	0	6.2	-73.27	1.61e-08	1.29e-07	GBE1
PPP2R2A	0	6.19	-73.17	6.69e-10	8.56e-09	PPP2R2A
LDHB	2.36	8.55	-73.12	1.69e-07	9.61e-07	LDHB
MPC2	0	6.19	-73.02	3.71e-07	1.9e-06	MPC2
CARS2	0	6.19	-72.97	3.36e-12	1.09e-10	CARS2
STAT1	0	6.19	-72.9	2.22e-10	3.4e-09	STAT1
RAB22A	0	6.19	-72.81	2.1e-07	1.16e-06	RAB22A
SNTB1	0	6.18	-72.71	6e-07	2.85e-06	SNTB1
CMC2	0	6.18	-72.71	7.42e-06	2.45e-05	CMC2
AP3D1	0	6.18	-72.71	2.01e-07	1.12e-06	AP3D1
CLCN7	0	6.18	-72.47	4.31e-08	3.02e-07	CLCN7
PIGQ	0	6.18	-72.44	1.58e-11	3.72e-10	PIGQ
ATP6V1H	0	6.18	-72.33	4.08e-06	1.47e-05	ATP6V1H
DHRS3	1.36	7.54	-72.33	5.41e-06	1.87e-05	DHRS3
ARPP19	0	6.18	-72.28	1.5e-11	3.6e-10	ARPP19
DPCD	0	6.17	-72.24	3.85e-14	4.22e-12	DPCD
FAM100A	0	6.17	-72.01	8.32e-14	7.14e-12	FAM100A
MTA1	0	6.17	-71.94	6.38e-08	4.2e-07	MTA1
MBTPS1	0	6.17	-71.93	7.32e-10	9.15e-09	MBTPS1
C6orf106	0	6.17	-71.89	9.97e-07	4.39e-06	C6orf106
HNRNPD	1.05	7.22	-71.77	1.09e-08	9.28e-08	HNRNPD
NUMB	0	6.16	-71.72	2.86e-07	1.52e-06	NUMB
DDX17	1.05	7.21	-71.56	1.47e-07	8.54e-07	DDX17
EIF4E	0	6.16	-71.49	1.57e-09	1.74e-08	EIF4E
FPGS	0	6.16	-71.4	1.89e-14	2.85e-12	FPGS
EIF3L	3.49	9.65	-71.38	1.83e-09	1.98e-08	EIF3L
RPN2	1.05	7.21	-71.27	1.9e-08	1.49e-07	RPN2
CLDN1	1.84	7.99	-71.22	1.05e-06	4.59e-06	CLDN1
FAM82B	0	6.15	-71.04	1.34e-07	7.91e-07	FAM82B
ATL3	0	6.15	-70.93	2.02e-09	2.15e-08	ATL3
UNC50	0	6.14	-70.64	1.92e-07	1.07e-06	UNC50
ATP5G2	4.04	10.18	-70.54	5.48e-07	2.64e-06	ATP5G2
CLGN	0	6.14	-70.46	3.54e-07	1.82e-06	CLGN
PAFAH1B1	0	6.14	-70.41	1.88e-07	1.05e-06	PAFAH1B1
KPNA4	0	6.14	-70.39	6.85e-10	8.72e-09	KPNA4
BAD	0	6.14	-70.39	2.85e-05	7.98e-05	BAD
TMEM33	0	6.14	-70.38	1.2e-06	5.12e-06	TMEM33
ATP5B	2.32	8.46	-70.22	2.88e-06	1.08e-05	ATP5B
SCFD1	0	6.12	-69.72	1.93e-09	2.07e-08	SCFD1
BBS2	0	6.12	-69.7	4.3e-06	1.53e-05	BBS2
MRFAP1	3.22	9.34	-69.67	3.24e-08	2.37e-07	MRFAP1
MYOF	2.25	8.37	-69.64	2.8e-10	4.17e-09	MYOF
VAC14	0	6.12	-69.61	4.17e-12	1.28e-10	VAC14
ENY2	0	6.12	-69.5	2.57e-06	9.83e-06	ENY2
NDUFB1	1.74	7.86	-69.46	7.46e-07	3.42e-06	NDUFB1
PLA2G16	1.92	8.03	-69.42	9.99e-09	8.58e-08	PLA2G16
PLXNA4	0	6.12	-69.39	1.18e-07	7.1e-07	PLXNA4
AAMP	0	6.11	-69.31	1.18e-07	7.1e-07	AAMP
ICMT	0	6.11	-69.26	7.96e-08	5.05e-07	ICMT
ADAM9	0	6.11	-69.19	1.18e-09	1.37e-08	ADAM9
ERGIC2	0	6.11	-69.16	4.98e-08	3.4e-07	ERGIC2
SALL1	0	6.11	-69.06	7.6e-05	0.0002	SALL1
SOD2	2.86	8.97	-69.01	3.15e-07	1.65e-06	SOD2
ALKBH5	1.05	7.16	-68.78	1.56e-08	1.26e-07	ALKBH5
ABHD12	0	6.1	-68.58	6.97e-06	2.32e-05	ABHD12
SRSF2	0	6.1	-68.55	1.36e-08	1.12e-07	SRSF2
CLEC11A	1.6	7.7	-68.49	6.53e-07	3.06e-06	CLEC11A
DNASE2	0	6.1	-68.43	1.77e-06	7.18e-06	DNASE2
PAIP2	0	6.1	-68.41	4.01e-09	3.93e-08	PAIP2
PTDSS1	0	6.09	-68.35	1.43e-07	8.34e-07	PTDSS1
PLEKHM1	0	6.09	-68.25	1.25e-07	7.47e-07	PLEKHM1
SEPN1	0	6.09	-68.24	7.01e-08	4.54e-07	SEPN1
TIMP1	5.46	11.55	-68.21	2.12e-11	4.78e-10	TIMP1
COL17A1	0	6.09	-68.01	3.95e-07	2.01e-06	COL17A1
ATP6V1E1	0	6.09	-67.94	5.67e-07	2.72e-06	ATP6V1E1
PTEN	0	6.09	-67.94	4.03e-09	3.94e-08	PTEN
ITPR3	1.33	7.41	-67.92	3.01e-06	1.13e-05	ITPR3
CNOT2	0	6.08	-67.87	1.7e-07	9.67e-07	CNOT2
LTBP2	0	6.08	-67.87	6.77e-07	3.15e-06	LTBP2
WDFY1	0	6.08	-67.81	6.21e-07	2.93e-06	WDFY1
POLR2J	0	6.08	-67.77	7.1e-07	3.28e-06	POLR2J
LPCAT1	0	6.08	-67.74	3.66e-06	1.34e-05	LPCAT1
RHBDD2	0	6.08	-67.64	3.6e-05	9.78e-05	RHBDD2
VPS29	0	6.08	-67.62	6.11e-08	4.05e-07	VPS29
CCNI	2.76	8.84	-67.61	4.71e-07	2.32e-06	CCNI
PRPF19	0	6.08	-67.6	2.68e-10	4.02e-09	PRPF19
CCT8	1.05	7.13	-67.6	2.13e-08	1.65e-07	CCT8
TAB2	1.05	7.13	-67.59	5.48e-08	3.68e-07	TAB2
SLAIN2	0	6.08	-67.56	6.26e-07	2.96e-06	SLAIN2
HCFC1R1	2.76	8.84	-67.55	2.6e-08	1.96e-07	HCFC1R1
SRP14	4.25	10.32	-67.47	3.95e-08	2.8e-07	SRP14
SLTM	0	6.07	-67.39	1.97e-05	5.78e-05	SLTM
HSPA4	2.19	8.26	-67.36	3.07e-08	2.27e-07	HSPA4
NDUFA4	3.53	9.6	-67.35	5.79e-08	3.86e-07	NDUFA4
SARS	0	6.07	-67.31	6e-07	2.85e-06	SARS
MITD1	0	6.07	-67.25	1.55e-09	1.72e-08	MITD1
RAB3B	0	6.07	-67.23	1.28e-08	1.06e-07	RAB3B
URI1	0	6.07	-67.21	0.0003	0.0007	URI1
PAFAH1B2	0	6.07	-67.19	7.34e-09	6.59e-08	PAFAH1B2
SNRPB2	0	6.07	-67.18	1.11e-09	1.3e-08	SNRPB2
TOP1	0	6.07	-67.13	1.03e-12	4.27e-11	TOP1
SIVA1	0	6.07	-67.01	1.67e-07	9.55e-07	SIVA1
POLR2H	1.84	7.91	-66.99	3.88e-08	2.76e-07	POLR2H
SLC25A30	0	6.07	-66.98	7.73e-07	3.51e-06	SLC25A30
PFKL	1.92	7.98	-66.98	1.04e-07	6.4e-07	PFKL
PIGT	1.75	7.81	-66.97	1.18e-06	5.08e-06	PIGT
BTBD1	0	6.06	-66.83	7.29e-06	2.41e-05	BTBD1
RPE	0	6.06	-66.83	4.15e-08	2.92e-07	RPE
RNF149	0	6.06	-66.76	4.77e-07	2.35e-06	RNF149
HDGFRP3	0	6.06	-66.7	2.56e-06	9.82e-06	HDGFRP3
ANXA6	3.65	9.71	-66.64	2.27e-06	8.83e-06	ANXA6
PUM2	0	6.06	-66.63	3.99e-07	2.02e-06	PUM2
CD58	0	6.06	-66.6	3.6e-07	1.85e-06	CD58
DDX1	0	6.06	-66.53	1.49e-10	2.45e-09	DDX1
ENAH	0	6.05	-66.48	4.65e-07	2.3e-06	ENAH
PLEK2	0	6.05	-66.44	2.7e-07	1.44e-06	PLEK2
METAP2	0	6.05	-66.37	6.35e-06	2.14e-05	METAP2
LAPTM4B	2.93	8.98	-66.36	2.94e-09	3e-08	LAPTM4B
NDUFB9	2.79	8.84	-66.35	1.99e-08	1.56e-07	NDUFB9
ARID1B	0	6.05	-66.31	0.0003	0.0006	ARID1B
PCCA	0	6.05	-66.25	5.48e-05	0.0001	PCCA
PLS3	1.92	7.96	-66.12	6.26e-06	2.12e-05	PLS3
REST	0	6.05	-66.12	6.55e-08	4.29e-07	REST
FH	0	6.04	-65.92	7.58e-09	6.77e-08	FH
GLTSCR2	1.74	7.78	-65.87	6.93e-07	3.22e-06	GLTSCR2
ANO6	0	6.04	-65.73	1.13e-05	3.54e-05	ANO6
RAB14	0	6.04	-65.71	2.86e-07	1.52e-06	RAB14
HES1	0	6.04	-65.67	2.7e-09	2.78e-08	HES1
STARD3	0	6.04	-65.67	3.28e-07	1.71e-06	STARD3
SRPR	0	6.04	-65.6	2.33e-07	1.27e-06	SRPR
BZW2	0	6.03	-65.52	2.16e-07	1.19e-06	BZW2
CAP1	1.6	7.63	-65.49	1.72e-06	6.98e-06	CAP1
USP36	0	6.03	-65.46	8.77e-06	2.83e-05	USP36
FAM32A	0	6.03	-65.36	6.91e-10	8.77e-09	FAM32A
SPRY2	0	6.03	-65.35	2.37e-06	9.18e-06	SPRY2
SETD5	0	6.03	-65.34	7.57e-11	1.36e-09	SETD5
ETV6	0	6.03	-65.26	3.19e-06	1.19e-05	ETV6
RETSAT	0	6.03	-65.26	6.55e-06	2.2e-05	RETSAT
RPL19	4.86	10.89	-65.25	2.71e-12	9.21e-11	RPL19
IRS1	0	6.03	-65.23	1e-05	3.18e-05	IRS1
RFC1	0	6.02	-65.02	4.6e-07	2.28e-06	RFC1
GPBP1	0	6.02	-65.02	7.41e-11	1.34e-09	GPBP1
MVD	0	6.02	-65	3.35e-07	1.74e-06	MVD
ADM	1.36	7.38	-64.95	8.15e-06	2.66e-05	ADM
SPPL3	0	6.02	-64.84	1.25e-07	7.45e-07	SPPL3
SCARB2	1.76	7.78	-64.83	2.95e-07	1.56e-06	SCARB2
ACTN1	2.65	8.67	-64.8	2.14e-09	2.27e-08	ACTN1
LEPROTL1	0	6.02	-64.67	3.82e-07	1.95e-06	LEPROTL1
C8orf59	0	6.01	-64.6	1.43e-06	5.96e-06	C8orf59
PDCD6IP	0	6.01	-64.54	6.01e-09	5.55e-08	PDCD6IP
XPO6	0	6.01	-64.39	4.09e-06	1.47e-05	XPO6
CANX	0	6.01	-64.26	0.0001	0.0003	CANX
WDR91	0	6	-64.22	2.49e-07	1.35e-06	WDR91
SRP54	0	6	-64.18	1e-07	6.17e-07	SRP54
SLFN5	0	6	-64.17	2.77e-05	7.79e-05	SLFN5
GRHPR	1.05	7.05	-64.07	7.05e-08	4.56e-07	GRHPR
SAR1A	0	6	-64.05	3.32e-09	3.33e-08	SAR1A
UGCG	0	6	-64.04	4.35e-10	5.97e-09	UGCG
HNRNPAB	1.92	7.92	-64.01	1.67e-07	9.56e-07	HNRNPAB
CYBA	3.26	9.26	-63.98	5.61e-08	3.75e-07	CYBA
ZC3H13	0	6	-63.96	0.0002	0.0005	ZC3H13
EIF3D	1.6	7.6	-63.92	2.63e-07	1.41e-06	EIF3D
GPX4	3.21	9.21	-63.92	2.17e-10	3.34e-09	GPX4
PPIC	0	6	-63.84	1.96e-06	7.8e-06	PPIC
PDZK1IP1	1.92	7.91	-63.81	3.18e-09	3.21e-08	PDZK1IP1
UBE2E1	0	6	-63.78	1.86e-07	1.05e-06	UBE2E1
CLK3	1.33	7.32	-63.71	3.32e-06	1.23e-05	CLK3
MKI67	0	5.99	-63.6	6.61e-08	4.32e-07	MKI67
MLPH	1.84	7.83	-63.58	7.55e-09	6.75e-08	MLPH
S100A16	5.08	11.07	-63.57	8.07e-12	2.18e-10	S100A16
PJA2	0	5.99	-63.51	1.64e-05	4.9e-05	PJA2
PRKRA	0	5.99	-63.51	7.17e-10	9e-09	PRKRA
MKLN1	0	5.99	-63.49	1.09e-09	1.29e-08	MKLN1
PGM1	0	5.99	-63.43	1.53e-10	2.5e-09	PGM1
VPS39	0	5.99	-63.42	4.73e-07	2.33e-06	VPS39
SRPX	0	5.99	-63.4	4.44e-07	2.21e-06	SRPX
TUSC3	1.24	7.23	-63.25	4.59e-07	2.27e-06	TUSC3
CMSS1	0	5.98	-63.14	0.0002	0.0005	CMSS1
CSNK1D	1.84	7.81	-63.09	1.27e-08	1.05e-07	CSNK1D
AMPD2	0	5.98	-63.08	4.66e-09	4.49e-08	AMPD2
QRICH1	0	5.98	-63.06	1.55e-06	6.37e-06	QRICH1
SFT2D2	1.24	7.22	-63.04	8.59e-07	3.85e-06	SFT2D2
HMG20A	0	5.98	-63.01	1.23e-07	7.34e-07	HMG20A
PKD2	0	5.98	-62.92	1.71e-05	5.1e-05	PKD2
EBP	0	5.97	-62.86	8.85e-08	5.54e-07	EBP
SERPINE2	0	5.97	-62.75	2.08e-05	6.05e-05	SERPINE2
ARMC9	0	5.97	-62.73	2.45e-05	6.99e-05	ARMC9
PAM	0	5.97	-62.68	0.0012	0.0023	PAM
NACC1	0	5.97	-62.62	1.14e-11	2.87e-10	NACC1
CSNK1G2	0	5.97	-62.6	3.8e-07	1.94e-06	CSNK1G2
ARPC1A	0	5.97	-62.59	1.41e-08	1.16e-07	ARPC1A
IVNS1ABP	0	5.97	-62.55	2.8e-09	2.87e-08	IVNS1ABP
SCPEP1	0	5.97	-62.51	2.11e-09	2.24e-08	SCPEP1
SON	0	5.97	-62.51	1.38e-11	3.34e-10	SON
ATXN2L	1.05	7.02	-62.5	3.72e-08	2.66e-07	ATXN2L
NOP58	0	5.97	-62.49	4.17e-05	0.0001	NOP58
SNAPIN	1.05	7.02	-62.48	2.34e-08	1.79e-07	SNAPIN
MVP	1.6	7.56	-62.45	1e-06	4.41e-06	MVP
MTSS1	0	5.96	-62.36	4.46e-06	1.58e-05	MTSS1
ENSA	1.05	7.01	-62.36	2.91e-08	2.16e-07	ENSA
STX5	0	5.96	-62.29	3.06e-09	3.11e-08	STX5
HYOU1	0	5.96	-62.29	2.01e-09	2.14e-08	HYOU1
MRPS6	2.4	8.36	-62.28	3.01e-05	8.37e-05	MRPS6
PIK3C3	0	5.96	-62.27	1.77e-05	5.25e-05	PIK3C3
ANKRD11	0	5.96	-62.05	2.21e-07	1.21e-06	ANKRD11
SLC9A3R1	0	5.95	-62.02	1.93e-09	2.07e-08	SLC9A3R1
GNL1	0	5.95	-62.01	5.28e-11	1.01e-09	GNL1
THBS1	1.92	7.87	-61.98	7.6e-07	3.47e-06	THBS1
DTX3	0	5.95	-61.96	1.65e-08	1.32e-07	DTX3
TRNP1	2.36	8.31	-61.9	9.7e-07	4.29e-06	TRNP1
PYURF	0	5.95	-61.86	2.29e-07	1.25e-06	PYURF
CXXC5	0	5.95	-61.85	1.04e-06	4.55e-06	CXXC5
ITGB1	2.97	8.92	-61.84	3.67e-08	2.63e-07	ITGB1
SLC35C2	0	5.95	-61.83	6.28e-08	4.15e-07	SLC35C2
MMP16	0	5.95	-61.81	3.42e-09	3.42e-08	MMP16
MRPS27	0	5.95	-61.81	2.3e-08	1.77e-07	MRPS27
RAB31	0	5.95	-61.61	1.43e-05	4.36e-05	RAB31
RAB7A	2.05	7.99	-61.57	4.59e-08	3.18e-07	RAB7A
ARL6IP6	0	5.94	-61.55	3.27e-07	1.7e-06	ARL6IP6
KDELR2	1.74	7.68	-61.53	5.96e-07	2.83e-06	KDELR2
TMEM2	0	5.94	-61.43	6.06e-10	7.91e-09	TMEM2
WDR18	0	5.94	-61.36	1.82e-05	5.37e-05	WDR18
NUP188	0	5.94	-61.32	1.32e-06	5.58e-06	NUP188
NQO1	2.06	8	-61.19	1.5e-06	6.22e-06	NQO1
THOC7	0	5.93	-61.15	1.24e-12	4.93e-11	THOC7
TMOD3	0	5.93	-61.08	2.71e-09	2.78e-08	TMOD3
ATG2A	0	5.93	-61.07	1.62e-07	9.3e-07	ATG2A
ARL2	0	5.93	-61.01	7.48e-11	1.35e-09	ARL2
PYGB	2.36	8.29	-60.98	2.78e-07	1.48e-06	PYGB
FBXW2	0	5.93	-60.97	0.0001	0.0003	FBXW2
ACAT2	0	5.93	-60.96	2.62e-07	1.4e-06	ACAT2
NUPL1	0	5.93	-60.91	5.68e-08	3.8e-07	NUPL1
KCNJ16	0	5.93	-60.82	1.36e-09	1.56e-08	KCNJ16
NR2F2	1.84	7.76	-60.65	1.68e-08	1.34e-07	NR2F2
SSU72	1.68	7.61	-60.58	1.35e-06	5.69e-06	SSU72
TRIM55	0	5.92	-60.58	8.03e-06	2.63e-05	TRIM55
PTPLAD1	0	5.92	-60.5	2.74e-11	5.87e-10	PTPLAD1
C5orf43	0	5.92	-60.43	7.95e-07	3.61e-06	C5orf43
ADIPOR2	0	5.91	-60.33	6.8e-06	2.27e-05	ADIPOR2
USP14	0	5.91	-60.23	3.28e-11	6.79e-10	USP14
NAMPT	0	5.91	-60.2	1.44e-06	6.01e-06	NAMPT
MXD4	1.84	7.75	-60.14	8.83e-06	2.85e-05	MXD4
MAP1S	0	5.91	-60.13	1.03e-10	1.78e-09	MAP1S
EGR1	1.84	7.74	-60.03	3.15e-08	2.31e-07	EGR1
CD164	1.68	7.59	-60	5.12e-06	1.78e-05	CD164
CSDA	1.84	7.75	-59.98	2.33e-07	1.27e-06	CSDA
LEPRE1	0	5.91	-59.95	5.95e-06	2.02e-05	LEPRE1
WARS	0	5.91	-59.95	1.26e-10	2.12e-09	WARS
COL12A1	0	5.91	-59.94	1.74e-05	5.18e-05	COL12A1
RAB10	1.05	6.96	-59.92	2.88e-07	1.53e-06	RAB10
EMC4	1.6	7.5	-59.89	3.68e-07	1.89e-06	EMC4
HADHA	1.84	7.74	-59.88	3.92e-08	2.78e-07	HADHA
KRR1	0	5.9	-59.83	2.64e-10	3.97e-09	KRR1
CCDC47	0	5.9	-59.8	1.26e-08	1.04e-07	CCDC47
ATP5G3	3.29	9.19	-59.8	1.45e-09	1.64e-08	ATP5G3
MAPK14	0	5.9	-59.76	1.97e-11	4.5e-10	MAPK14
KDM2A	0	5.9	-59.73	3.77e-07	1.92e-06	KDM2A
RGS10	3.47	9.38	-59.72	3.28e-07	1.71e-06	RGS10
FAM3A	0	5.9	-59.67	1.25e-10	2.11e-09	FAM3A
TSG101	0	5.9	-59.67	6.96e-10	8.8e-09	TSG101
DCAF13	0	5.9	-59.66	2.96e-07	1.56e-06	DCAF13
MRPL32	0	5.9	-59.55	6.34e-06	2.14e-05	MRPL32
PAK1	0	5.9	-59.55	1.07e-08	9.1e-08	PAK1
DST	0	5.89	-59.48	9.88e-07	4.36e-06	DST
MCCC2	0	5.89	-59.46	5.36e-09	5.04e-08	MCCC2
MLEC	0	5.89	-59.41	2.59e-11	5.61e-10	MLEC
CHMP1A	0	5.89	-59.4	1.78e-07	1.01e-06	CHMP1A
VEGFB	1.32	7.21	-59.37	7.98e-05	0.0002	VEGFB
TIA1	0	5.89	-59.37	4.31e-07	2.16e-06	TIA1
ENDOG	0	5.89	-59.36	7.82e-06	2.56e-05	ENDOG
PCNX	0	5.89	-59.31	1.18e-06	5.06e-06	PCNX
PSMB7	2.66	8.55	-59.29	4.39e-08	3.07e-07	PSMB7
CPE	0	5.89	-59.27	4.63e-07	2.29e-06	CPE
USP3	0	5.89	-59.25	7.91e-08	5.02e-07	USP3
WNT7B	0	5.89	-59.23	6.61e-07	3.09e-06	WNT7B
MT1L	3.22	9.11	-59.14	3.71e-11	7.54e-10	MT1L
HECTD1	0	5.89	-59.13	1.56e-06	6.42e-06	HECTD1
H2AFY	2.05	7.94	-59.08	7.73e-08	4.93e-07	H2AFY
SIN3A	0	5.88	-59.04	3.96e-06	1.43e-05	SIN3A
SF3A1	1.33	7.21	-59.01	3.62e-06	1.33e-05	SF3A1
NDUFA8	0	5.88	-59	5.52e-09	5.16e-08	NDUFA8
C9orf89	1.84	7.72	-58.91	5.36e-09	5.04e-08	C9orf89
WIPI2	2.25	8.13	-58.91	4.43e-09	4.28e-08	WIPI2
NRP1	2.79	8.67	-58.88	5.15e-06	1.79e-05	NRP1
SEMA3C	0	5.88	-58.84	1.05e-07	6.43e-07	SEMA3C
GNB2L1	6.89	12.77	-58.79	8.13e-12	2.19e-10	GNB2L1
WDFY2	0	5.88	-58.72	1.28e-05	3.94e-05	WDFY2
FLOT2	1.05	6.93	-58.72	1.06e-07	6.45e-07	FLOT2
FAM213A	2.71	8.59	-58.72	3.13e-10	4.55e-09	FAM213A
HMGB2	2.05	7.93	-58.68	7.42e-08	4.75e-07	HMGB2
TSPO	2.25	8.12	-58.66	4.13e-10	5.75e-09	TSPO
FUCA1	0	5.87	-58.62	2.2e-06	8.62e-06	FUCA1
ANO10	0	5.87	-58.56	1.13e-07	6.84e-07	ANO10
DCTN2	1.92	7.79	-58.49	5.05e-10	6.77e-09	DCTN2
CNN3	1.84	7.71	-58.48	6.79e-10	8.67e-09	CNN3
NDUFA10	0	5.87	-58.47	1.3e-07	7.7e-07	NDUFA10
PSMC3	2.64	8.51	-58.42	5.07e-10	6.78e-09	PSMC3
YWHAB	1.78	7.65	-58.24	7.43e-06	2.45e-05	YWHAB
THOC5	0	5.86	-58.21	6.22e-09	5.71e-08	THOC5
OGFR	0	5.86	-58.19	4.32e-10	5.96e-09	OGFR
BMP4	0	5.86	-58.17	9e-06	2.9e-05	BMP4
MFI2	0	5.86	-58.16	1e-05	3.17e-05	MFI2
TMED9	1.92	7.78	-58.15	4.44e-11	8.73e-10	TMED9
MGAT4B	2.06	7.92	-58.08	6.86e-08	4.46e-07	MGAT4B
MCMBP	0	5.86	-58.06	2.14e-07	1.18e-06	MCMBP
DHX15	1.92	7.77	-57.99	1.61e-09	1.79e-08	DHX15
VEGFC	0	5.86	-57.94	6.32e-08	4.16e-07	VEGFC
CCT4	1.84	7.7	-57.93	2.96e-10	4.36e-09	CCT4
CUL3	0	5.85	-57.83	7.13e-07	3.29e-06	CUL3
FOXO3	0	5.85	-57.79	7.55e-13	3.4e-11	FOXO3
CD47	0	5.85	-57.73	3.67e-08	2.63e-07	CD47
MRPL16	0	5.84	-57.45	7.1e-07	3.28e-06	MRPL16
CCZ1B	0	5.84	-57.43	6.98e-07	3.23e-06	CCZ1B
NMT1	0	5.84	-57.38	3.72e-07	1.9e-06	NMT1
HSPH1	0	5.84	-57.38	1.19e-08	9.99e-08	HSPH1
ATP6V0D1	0	5.84	-57.22	1.49e-06	6.17e-06	ATP6V0D1
TMEM60	0	5.84	-57.18	7.37e-07	3.38e-06	TMEM60
EPB41L1	0	5.84	-57.14	6.8e-10	8.67e-09	EPB41L1
MED27	0	5.84	-57.12	1.44e-07	8.4e-07	MED27
CSRP2	0	5.84	-57.11	3.22e-09	3.24e-08	CSRP2
UBE2J1	0	5.83	-57.08	6.32e-06	2.13e-05	UBE2J1
XPO1	0	5.83	-57	7.11e-08	4.59e-07	XPO1
BTBD7	0	5.83	-57	1.67e-10	2.7e-09	BTBD7
DDX58	0	5.83	-56.98	1.41e-09	1.6e-08	DDX58
SNX17	1.24	7.07	-56.9	5.74e-07	2.75e-06	SNX17
RBPMS	1.84	7.67	-56.89	7.8e-08	4.96e-07	RBPMS
ITGB8	0	5.83	-56.85	4.57e-08	3.17e-07	ITGB8
CPSF7	0	5.83	-56.84	6.56e-07	3.07e-06	CPSF7
NUP153	0	5.83	-56.84	9.51e-08	5.89e-07	NUP153
TAF1D	1.05	6.88	-56.8	2.74e-08	2.05e-07	TAF1D
LEO1	0	5.83	-56.71	4.27e-06	1.52e-05	LEO1
SEL1L	0	5.82	-56.68	9.83e-06	3.13e-05	SEL1L
HMGA2	0	5.82	-56.62	8.16e-08	5.15e-07	HMGA2
KCNN4	1.84	7.66	-56.59	2.35e-09	2.46e-08	KCNN4
SLC25A36	0	5.82	-56.56	2.1e-06	8.28e-06	SLC25A36
NFKBIB	0	5.82	-56.55	1.48e-05	4.48e-05	NFKBIB
RWDD1	1.05	6.87	-56.5	6.81e-08	4.44e-07	RWDD1
RAB38	0	5.82	-56.49	3.92e-06	1.42e-05	RAB38
LAMP2	1.84	7.66	-56.48	6.43e-07	3.02e-06	LAMP2
SUZ12	0	5.82	-56.48	2.1e-06	8.29e-06	SUZ12
PSMB4	3.73	9.55	-56.46	5.1e-07	2.48e-06	PSMB4
AIFM1	0	5.82	-56.43	3.37e-07	1.75e-06	AIFM1
TCEAL4	1.05	6.87	-56.41	4.69e-08	3.24e-07	TCEAL4
TBC1D20	0	5.82	-56.4	3.06e-07	1.61e-06	TBC1D20
DGUOK	0	5.82	-56.32	2.16e-12	7.64e-11	DGUOK
DNAJC13	0	5.82	-56.3	7.01e-09	6.34e-08	DNAJC13
ANKRD10	0	5.81	-56.27	1.54e-08	1.24e-07	ANKRD10
MGST2	1.05	6.87	-56.26	3.21e-08	2.35e-07	MGST2
TCTN3	0	5.81	-56.25	8.45e-09	7.43e-08	TCTN3
WWC2	0	5.81	-56.24	2.54e-08	1.92e-07	WWC2
CHD8	0	5.81	-56.22	3.38e-07	1.76e-06	CHD8
RBM6	0	5.81	-56.12	5.5e-07	2.64e-06	RBM6
CASP3	0	5.81	-55.98	1.39e-06	5.81e-06	CASP3
NCK1	0	5.81	-55.98	2.24e-06	8.74e-06	NCK1
CUL4B	0	5.81	-55.95	1.06e-06	4.64e-06	CUL4B
TGFB1	1.84	7.65	-55.87	8.82e-08	5.52e-07	TGFB1
COPZ1	1.6	7.4	-55.84	7.31e-07	3.37e-06	COPZ1
SSR4	3.16	8.96	-55.77	5.48e-10	7.27e-09	SSR4
TYK2	0	5.8	-55.76	1.57e-07	9.07e-07	TYK2
BCL2L1	1.92	7.72	-55.74	1.09e-11	2.76e-10	BCL2L1
CDK12	0	5.8	-55.74	1.05e-09	1.24e-08	CDK12
MIER2	0	5.8	-55.69	6.61e-07	3.09e-06	MIER2
NDFIP1	0	5.8	-55.62	8.27e-07	3.73e-06	NDFIP1
RPL28	4.99	10.79	-55.6	3.37e-09	3.38e-08	RPL28
YTHDC1	0	5.8	-55.6	1.23e-07	7.34e-07	YTHDC1
DIDO1	0	5.8	-55.55	3.84e-06	1.39e-05	DIDO1
PRRC1	0	5.79	-55.46	2.03e-11	4.61e-10	PRRC1
PPP2R3A	0	5.79	-55.43	1.51e-07	8.72e-07	PPP2R3A
EDIL3	0	5.79	-55.4	8.07e-10	9.96e-09	EDIL3
CNOT4	0	5.79	-55.34	0.0003	0.0006	CNOT4
MPP6	0	5.79	-55.28	1.86e-08	1.47e-07	MPP6
DPAGT1	0	5.79	-55.24	5.59e-10	7.37e-09	DPAGT1
CAB39	0	5.79	-55.21	9.53e-07	4.23e-06	CAB39
SMAD3	1.6	7.38	-55.07	4.51e-07	2.24e-06	SMAD3
UBR5	0	5.78	-54.94	9.19e-06	2.95e-05	UBR5
NCOA6	0	5.78	-54.94	1.37e-05	4.19e-05	NCOA6
TP53BP1	0	5.78	-54.79	2.05e-07	1.14e-06	TP53BP1
C19orf53	1.77	7.55	-54.77	2.19e-06	8.59e-06	C19orf53
PDE6D	0	5.77	-54.75	1.32e-12	5.23e-11	PDE6D
PLAU	3.49	9.27	-54.71	1.07e-08	9.08e-08	PLAU
GALNT2	0	5.77	-54.7	3.39e-06	1.25e-05	GALNT2
PARVA	0	5.77	-54.65	2.26e-07	1.24e-06	PARVA
CDH2	0	5.77	-54.61	4.39e-08	3.07e-07	CDH2
TMEM167A	0	5.77	-54.49	1.85e-09	2e-08	TMEM167A
BCAT1	0	5.76	-54.36	6.56e-10	8.43e-09	BCAT1
SLC16A3	2.36	8.12	-54.34	5.03e-07	2.45e-06	SLC16A3
PSMG2	0	5.76	-54.32	5.23e-10	6.97e-09	PSMG2
CORO1B	1.68	7.45	-54.29	1.86e-06	7.48e-06	CORO1B
CCDC107	0	5.76	-54.28	4.54e-11	8.9e-10	CCDC107
MAP2K1	0	5.76	-54.15	4.87e-12	1.44e-10	MAP2K1
KIAA1279	0	5.76	-54.14	7.94e-05	0.0002	KIAA1279
MRPL17	0	5.76	-54.1	1.81e-11	4.19e-10	MRPL17
TRIO	1.05	6.81	-54.1	2.25e-08	1.73e-07	TRIO
PSMD11	1.33	7.08	-54	6.35e-06	2.14e-05	PSMD11
ARL2BP	0	5.75	-53.96	1.4e-05	4.26e-05	ARL2BP
RSL24D1	0	5.75	-53.95	4.7e-11	9.14e-10	RSL24D1
TERF2IP	0	5.75	-53.94	9.88e-07	4.36e-06	TERF2IP
NARS	1.05	6.8	-53.92	1.63e-07	9.36e-07	NARS
SLC9A7	0	5.75	-53.89	2.04e-06	8.08e-06	SLC9A7
DNAJC11	0	5.75	-53.84	4.96e-08	3.38e-07	DNAJC11
NID2	0	5.75	-53.83	6e-08	3.99e-07	NID2
NAGA	0	5.75	-53.81	2.42e-07	1.31e-06	NAGA
TRAPPC4	0	5.75	-53.72	3.04e-06	1.14e-05	TRAPPC4
FGGY	0	5.75	-53.67	5.55e-08	3.72e-07	FGGY
ARGLU1	0	5.75	-53.65	5.14e-09	4.86e-08	ARGLU1
ATPAF1	0	5.74	-53.56	1.45e-05	4.41e-05	ATPAF1
APLP2	2.03	7.77	-53.56	4.26e-06	1.52e-05	APLP2
SURF4	0	5.74	-53.53	9.69e-08	5.99e-07	SURF4
MTPN	0	5.74	-53.52	1.51e-07	8.76e-07	MTPN
MATR3	2.02	7.76	-53.48	1.13e-05	3.53e-05	MATR3
CGGBP1	0	5.74	-53.48	5.11e-12	1.49e-10	CGGBP1
TBRG1	0	5.74	-53.47	6.76e-07	3.15e-06	TBRG1
PNISR	1.74	7.48	-53.44	6.54e-07	3.06e-06	PNISR
CD2AP	0	5.74	-53.41	6.87e-06	2.29e-05	CD2AP
LY6E	1.92	7.65	-53.41	4.08e-12	1.26e-10	LY6E
CRLS1	0	5.74	-53.39	4.1e-07	2.07e-06	CRLS1
GTF2F2	0	5.74	-53.38	4.29e-07	2.15e-06	GTF2F2
SMARCC1	0	5.74	-53.37	2.12e-08	1.64e-07	SMARCC1
UQCRC2	1.6	7.34	-53.35	6.88e-07	3.2e-06	UQCRC2
PPAP2C	1.05	6.79	-53.29	3.94e-08	2.79e-07	PPAP2C
HAUS1	0	5.73	-53.23	2.11e-07	1.17e-06	HAUS1
ATP6V1D	1.05	6.78	-53.21	6.21e-08	4.11e-07	ATP6V1D
ATP5L	4.98	10.71	-53.17	5.67e-11	1.07e-09	ATP5L
RPS11	7.21	12.94	-53.12	2.45e-13	1.47e-11	RPS11
ZC3H14	0	5.73	-53.07	2.48e-06	9.56e-06	ZC3H14
UBE2E3	1.05	6.78	-53.07	3.75e-07	1.91e-06	UBE2E3
PTTG1IP	1.24	6.97	-53.03	1.89e-06	7.54e-06	PTTG1IP
NRAS	0	5.73	-53.03	1.63e-11	3.83e-10	NRAS
LZTR1	0	5.73	-53.01	2.79e-06	1.06e-05	LZTR1
PML	1.05	6.78	-53.01	2e-08	1.56e-07	PML
DUSP6	2.05	7.78	-52.99	3.27e-07	1.7e-06	DUSP6
BNIP2	0	5.73	-52.94	9.79e-07	4.32e-06	BNIP2
TSN	0	5.73	-52.93	3.74e-09	3.7e-08	TSN
KDELR1	3.6	9.32	-52.91	1.75e-09	1.91e-08	KDELR1
CTNNAL1	0	5.72	-52.83	1.56e-09	1.74e-08	CTNNAL1
GCNT3	0	5.72	-52.81	2.3e-07	1.25e-06	GCNT3
TUBG1	1.24	6.96	-52.71	7.79e-07	3.54e-06	TUBG1
DUSP1	1.84	7.56	-52.7	1.61e-08	1.29e-07	DUSP1
CDC26	0	5.72	-52.67	2.67e-07	1.43e-06	CDC26
SMARCA2	0	5.72	-52.67	4.29e-07	2.15e-06	SMARCA2
RPL36AL	1.84	7.56	-52.63	1.87e-06	7.49e-06	RPL36AL
AP1M1	1.92	7.63	-52.61	2.43e-11	5.33e-10	AP1M1
TATDN2	0	5.72	-52.6	1.24e-05	3.83e-05	TATDN2
PRDX6	3.22	8.94	-52.54	1.53e-13	1.05e-11	PRDX6
RBM39	1.92	7.63	-52.52	8.86e-14	7.44e-12	RBM39
ACBD6	0	5.71	-52.49	1.26e-05	3.9e-05	ACBD6
USP31	0	5.71	-52.47	6.48e-10	8.35e-09	USP31
LEPREL4	0	5.71	-52.43	1.09e-06	4.73e-06	LEPREL4
PPM1B	0	5.71	-52.43	2.75e-09	2.82e-08	PPM1B
PDCD4	0	5.71	-52.32	2.01e-06	7.98e-06	PDCD4
TMEM132A	1.05	6.76	-52.29	4.02e-07	2.03e-06	TMEM132A
TJP2	0	5.71	-52.25	2.52e-05	7.16e-05	TJP2
SLC3A2	1.84	7.55	-52.24	6.3e-10	8.15e-09	SLC3A2
IGSF3	0	5.71	-52.23	0.0004	0.0009	IGSF3
LITAF	1.36	7.07	-52.22	1.49e-05	4.51e-05	LITAF
DTD1	0	5.71	-52.18	3.26e-05	8.98e-05	DTD1
FEM1B	0	5.7	-52.09	7.97e-07	3.61e-06	FEM1B
VPS35	0	5.7	-52.03	2.32e-11	5.15e-10	VPS35
KIAA0100	0	5.7	-51.94	6.37e-12	1.8e-10	KIAA0100
USP13	0	5.7	-51.91	1.21e-07	7.27e-07	USP13
KIDINS220	0	5.7	-51.89	8.1e-08	5.12e-07	KIDINS220
ZNFX1	0	5.7	-51.84	3.11e-10	4.53e-09	ZNFX1
ERLEC1	0	5.69	-51.8	1.18e-07	7.08e-07	ERLEC1
ALG5	0	5.69	-51.75	1.69e-09	1.86e-08	ALG5
LAMTOR1	1.84	7.54	-51.75	1.85e-07	1.04e-06	LAMTOR1
OGG1	0	5.69	-51.7	0.0001	0.0003	OGG1
HSPG2	0	5.69	-51.7	5.67e-05	0.0001	HSPG2
FAM129B	2.87	8.56	-51.69	8.77e-07	3.92e-06	FAM129B
SH3PXD2B	0	5.69	-51.68	5.03e-06	1.75e-05	SH3PXD2B
FUT11	0	5.69	-51.62	1.8e-05	5.33e-05	FUT11
PPP1R9B	2	7.69	-51.55	2.37e-06	9.19e-06	PPP1R9B
G6PD	1.74	7.43	-51.5	7.33e-07	3.37e-06	G6PD
OBFC1	0	5.69	-51.46	3.38e-07	1.76e-06	OBFC1
SFPQ	1.92	7.6	-51.46	7.24e-11	1.32e-09	SFPQ
ZNF638	0	5.69	-51.46	4.81e-09	4.61e-08	ZNF638
PHLDA1	4.84	10.53	-51.38	6.74e-09	6.13e-08	PHLDA1
FEZ2	0	5.68	-51.38	4.34e-07	2.17e-06	FEZ2
SNRPD1	1.92	7.6	-51.35	3.64e-08	2.61e-07	SNRPD1
SZRD1	1.84	7.52	-51.32	8.1e-10	9.98e-09	SZRD1
CFI	0	5.68	-51.31	1.12e-09	1.32e-08	CFI
NEDD4L	0	5.68	-51.23	1.94e-07	1.08e-06	NEDD4L
AP1S2	0	5.68	-51.21	2.56e-11	5.57e-10	AP1S2
RPL35	5.33	11.01	-51.19	2.23e-12	7.86e-11	RPL35
PDZD8	0	5.68	-51.19	1.29e-06	5.47e-06	PDZD8
ERCC2	0	5.68	-51.16	1.28e-06	5.41e-06	ERCC2
SHMT1	0	5.67	-51.08	4.72e-06	1.66e-05	SHMT1
CTNND1	0	5.67	-51.06	1.11e-05	3.48e-05	CTNND1
ADRM1	1.92	7.59	-50.93	2.73e-08	2.04e-07	ADRM1
CHPT1	0	5.67	-50.9	0.0002	0.0005	CHPT1
MRPS28	1.36	7.03	-50.84	3.16e-05	8.72e-05	MRPS28
SRGN	1.78	7.45	-50.78	3.33e-05	9.14e-05	SRGN
SMIM4	0	5.67	-50.78	5.69e-07	2.72e-06	SMIM4
ZDHHC24	0	5.67	-50.77	3.12e-09	3.16e-08	ZDHHC24
SMARCA5	0	5.67	-50.77	2.3e-11	5.12e-10	SMARCA5
VGF	0	5.67	-50.75	1.91e-09	2.05e-08	VGF
ECH1	1.33	6.99	-50.7	4.21e-06	1.51e-05	ECH1
GLO1	1.74	7.4	-50.68	6.11e-07	2.89e-06	GLO1
FUS	0	5.66	-50.62	8.62e-08	5.41e-07	FUS
MYL12B	4.15	9.81	-50.61	9.57e-10	1.15e-08	MYL12B
ZMAT2	0	5.66	-50.6	5.16e-10	6.89e-09	ZMAT2
SNRPA	1.92	7.58	-50.59	2.45e-09	2.56e-08	SNRPA
CDC42EP3	0	5.66	-50.55	1.08e-07	6.6e-07	CDC42EP3
SH3GLB2	1.84	7.5	-50.53	1.01e-07	6.2e-07	SH3GLB2
SQRDL	2.06	7.72	-50.51	7.52e-08	4.81e-07	SQRDL
THYN1	0	5.66	-50.47	5.77e-08	3.85e-07	THYN1
NCEH1	0	5.66	-50.41	2.36e-06	9.16e-06	NCEH1
CIRH1A	0	5.65	-50.36	3.07e-07	1.62e-06	CIRH1A
BRD3	0	5.65	-50.23	1.89e-06	7.55e-06	BRD3
PTS	0	5.65	-50.23	2.3e-11	5.12e-10	PTS
C2orf18	0	5.65	-50.19	2.13e-07	1.18e-06	C2orf18
SERPINB6	2.07	7.72	-50.17	1.06e-06	4.62e-06	SERPINB6
VKORC1	3.21	8.86	-50.16	9.26e-11	1.62e-09	VKORC1
NDUFB7	1.74	7.39	-50.14	1.48e-06	6.14e-06	NDUFB7
ZSWIM4	0	5.65	-50.14	2.1e-12	7.48e-11	ZSWIM4
C6orf89	0	5.65	-50.12	9.83e-07	4.34e-06	C6orf89
PAPSS1	0	5.65	-50.11	1.97e-11	4.5e-10	PAPSS1
STARD4	0	5.65	-50.09	6.16e-06	2.09e-05	STARD4
PVR	0	5.64	-50.04	3.13e-09	3.17e-08	PVR
MRPL19	0	5.64	-50.02	6.07e-07	2.88e-06	MRPL19
LRPPRC	0	5.64	-50.01	7.2e-07	3.32e-06	LRPPRC
UFSP2	0	5.64	-50.01	1.26e-07	7.53e-07	UFSP2
KLF6	1.24	6.88	-49.89	3.46e-06	1.27e-05	KLF6
HNRNPF	0	5.64	-49.89	1.57e-08	1.27e-07	HNRNPF
SNHG4	0	5.64	-49.89	1.65e-08	1.32e-07	SNHG4
XBP1	0	5.64	-49.89	5.79e-05	0.0001	XBP1
IRAK1	0	5.64	-49.84	2e-06	7.94e-06	IRAK1
LGALS1	5.93	11.56	-49.84	2.08e-07	1.15e-06	LGALS1
ANAPC5	0	5.64	-49.83	3.65e-07	1.87e-06	ANAPC5
ZFAND3	0	5.64	-49.83	1.7e-05	5.07e-05	ZFAND3
FAM167A	0	5.64	-49.81	1.26e-07	7.51e-07	FAM167A
CHMP2B	0	5.64	-49.73	3.19e-07	1.67e-06	CHMP2B
NUCB1	2.71	8.35	-49.73	2.04e-10	3.18e-09	NUCB1
CXADR	0	5.64	-49.7	9.07e-06	2.91e-05	CXADR
USP25	0	5.63	-49.66	4.63e-07	2.29e-06	USP25
LYAR	0	5.63	-49.65	0.0001	0.0003	LYAR
RAP1A	0	5.63	-49.63	7.42e-08	4.75e-07	RAP1A
CAMSAP1	0	5.63	-49.63	2.08e-08	1.62e-07	CAMSAP1
SHKBP1	2.05	7.68	-49.58	7.59e-08	4.85e-07	SHKBP1
PTGES2	0	5.63	-49.55	6.71e-09	6.11e-08	PTGES2
EDEM1	0	5.63	-49.54	4.78e-07	2.35e-06	EDEM1
PIK3CB	0	5.63	-49.53	5.29e-05	0.0001	PIK3CB
ROMO1	3.22	8.85	-49.48	1.59e-11	3.74e-10	ROMO1
SF3A2	1.84	7.47	-49.45	1.57e-07	9.05e-07	SF3A2
SMAD2	0	5.63	-49.38	9.93e-09	8.54e-08	SMAD2
FAM126A	0	5.63	-49.37	2.26e-08	1.74e-07	FAM126A
CNRIP1	0	5.63	-49.36	1.43e-08	1.17e-07	CNRIP1
AIMP1	0	5.62	-49.32	1.14e-07	6.88e-07	AIMP1
MRPS22	0	5.62	-49.31	2.55e-08	1.93e-07	MRPS22
KCNIP1	0	5.62	-49.22	1.57e-05	4.73e-05	KCNIP1
HBP1	0	5.62	-49.2	2.27e-08	1.75e-07	HBP1
CREBBP	0	5.62	-49.14	4.27e-08	3e-07	CREBBP
TPT1	5.52	11.14	-49.07	1.31e-09	1.51e-08	TPT1
UTP18	0	5.62	-49.06	2.3e-06	8.95e-06	UTP18
SEC61A1	2.05	7.67	-49.05	7.67e-07	3.5e-06	SEC61A1
EVC	1.24	6.86	-49.05	1.22e-06	5.21e-06	EVC
TDP2	0	5.61	-48.82	2.7e-06	1.03e-05	TDP2
ELL2	0	5.61	-48.8	9.12e-06	2.93e-05	ELL2
NECAP2	0	5.61	-48.79	1.82e-09	1.97e-08	NECAP2
DHPS	1.05	6.66	-48.75	4.12e-08	2.9e-07	DHPS
LRRFIP2	0	5.61	-48.74	1.25e-08	1.04e-07	LRRFIP2
SDC4	1.92	7.52	-48.63	7.47e-09	6.68e-08	SDC4
CNIH4	1.92	7.52	-48.63	6.27e-09	5.75e-08	CNIH4
TRIP10	1.05	6.66	-48.63	3.04e-08	2.25e-07	TRIP10
CLDN16	3.22	8.82	-48.59	1.31e-07	7.73e-07	CLDN16
COX5B	2.71	8.31	-48.59	7.62e-10	9.48e-09	COX5B
NUP98	0	5.6	-48.58	1.43e-07	8.35e-07	NUP98
MSMO1	0	5.6	-48.57	8.91e-10	1.08e-08	MSMO1
DUT	0	5.6	-48.51	2.23e-06	8.72e-06	DUT
AGTRAP	1.36	6.96	-48.49	5.11e-05	0.0001	AGTRAP
MTF2	0	5.6	-48.45	9.34e-06	2.99e-05	MTF2
ERH	2.75	8.35	-48.39	3.29e-08	2.39e-07	ERH
S100A6	3.12	8.72	-48.38	4.86e-09	4.65e-08	S100A6
THSD4	0	5.6	-48.34	1.04e-06	4.53e-06	THSD4
POLDIP3	0	5.59	-48.3	4.23e-07	2.13e-06	POLDIP3
CLN6	0	5.59	-48.3	2.61e-05	7.4e-05	CLN6
CCDC124	1.74	7.33	-48.29	1.05e-06	4.58e-06	CCDC124
EBNA1BP2	1.85	7.44	-48.29	3.4e-07	1.76e-06	EBNA1BP2
HDAC6	0	5.59	-48.26	2.02e-05	5.9e-05	HDAC6
TNFRSF1A	0	5.59	-48.25	6.52e-10	8.39e-09	TNFRSF1A
CALM2	3.22	8.81	-48.2	1.19e-09	1.38e-08	CALM2
LOXL1	2.93	8.52	-48.18	9.12e-08	5.68e-07	LOXL1
STAT6	1.84	7.42	-48.11	2.79e-08	2.08e-07	STAT6
TPM4	2.76	8.35	-48.07	5.73e-09	5.33e-08	TPM4
TM2D1	0	5.59	-48.04	5.52e-10	7.31e-09	TM2D1
CACYBP	1.85	7.43	-47.99	7.82e-07	3.55e-06	CACYBP
SQSTM1	4.57	10.15	-47.93	1.01e-07	6.2e-07	SQSTM1
NSUN2	0	5.58	-47.92	8.52e-05	0.0002	NSUN2
SH3D19	0	5.58	-47.91	3.75e-07	1.91e-06	SH3D19
DSCR3	0	5.58	-47.89	9.92e-07	4.37e-06	DSCR3
CDH4	1.84	7.42	-47.88	5.44e-09	5.1e-08	CDH4
TMEM70	0	5.58	-47.83	1.14e-08	9.57e-08	TMEM70
TOMM7	2.55	8.13	-47.81	9.95e-09	8.56e-08	TOMM7
PARP6	0	5.58	-47.76	1.35e-05	4.13e-05	PARP6
ACSL3	0	5.58	-47.76	7.27e-07	3.35e-06	ACSL3
MCM3	0	5.58	-47.74	1.67e-07	9.53e-07	MCM3
SMG9	0	5.58	-47.73	4.25e-07	2.13e-06	SMG9
DCP1A	0	5.58	-47.71	6.89e-06	2.29e-05	DCP1A
NUP85	0	5.58	-47.69	2.56e-06	9.82e-06	NUP85
C4orf52	1.33	6.9	-47.69	3e-05	8.35e-05	C4orf52
POFUT2	0	5.57	-47.67	5.32e-06	1.84e-05	POFUT2
PARP1	1.85	7.43	-47.63	8.78e-06	2.83e-05	PARP1
UQCR10	0	5.57	-47.62	3.1e-06	1.16e-05	UQCR10
KLF13	0	5.57	-47.62	2.93e-09	2.99e-08	KLF13
LAPTM5	2.07	7.64	-47.59	2.25e-06	8.77e-06	LAPTM5
C19orf60	0	5.57	-47.57	3.42e-12	1.11e-10	C19orf60
ORMDL2	1.05	6.62	-47.47	9.91e-08	6.11e-07	ORMDL2
ERF	0	5.57	-47.46	1.2e-09	1.4e-08	ERF
C21orf59	0	5.57	-47.44	6.27e-07	2.96e-06	C21orf59
SSH2	0	5.57	-47.4	3.14e-05	8.67e-05	SSH2
PSMD10	0	5.57	-47.4	7.71e-07	3.51e-06	PSMD10
POLR2E	2.05	7.62	-47.39	1.15e-07	6.92e-07	POLR2E
NUP88	0	5.57	-47.38	1.44e-06	6.01e-06	NUP88
DFNA5	1.68	7.25	-47.36	4.56e-06	1.61e-05	DFNA5
NT5C3L	1.6	7.16	-47.34	1.45e-06	6.02e-06	NT5C3L
PNPO	0	5.57	-47.34	1.17e-05	3.63e-05	PNPO
GALNT7	0	5.56	-47.27	1.13e-06	4.89e-06	GALNT7
GTPBP2	0	5.56	-47.21	3.73e-07	1.91e-06	GTPBP2
GOLGA5	0	5.56	-47.11	8.56e-05	0.0002	GOLGA5
ITGAV	0	5.56	-47.11	4.57e-06	1.61e-05	ITGAV
GSS	1.96	7.52	-47.09	5.83e-05	0.0001	GSS
HGD	1.68	7.24	-47.08	4.54e-06	1.6e-05	HGD
ATP6AP1	2.36	7.91	-46.88	3.91e-07	1.99e-06	ATP6AP1
ATP2A2	0	5.55	-46.86	3.49e-05	9.52e-05	ATP2A2
VPS51	0	5.55	-46.81	6.66e-11	1.23e-09	VPS51
RREB1	0	5.55	-46.79	0.0001	0.0003	RREB1
LIMK1	1.76	7.31	-46.79	6.33e-07	2.98e-06	LIMK1
ACTR1B	0	5.55	-46.75	8.07e-07	3.65e-06	ACTR1B
TRAF7	0	5.55	-46.73	2.62e-13	1.53e-11	TRAF7
SMAD4	0	5.55	-46.73	1.37e-10	2.28e-09	SMAD4
C8orf76	0	5.54	-46.58	3.64e-08	2.61e-07	C8orf76
GATAD2B	0	5.54	-46.53	4.05e-07	2.04e-06	GATAD2B
RNF187	1.92	7.45	-46.52	6.49e-11	1.2e-09	RNF187
MRPL18	0	5.54	-46.49	4.5e-07	2.24e-06	MRPL18
PCID2	0	5.54	-46.48	3.46e-09	3.45e-08	PCID2
MOB1A	0	5.54	-46.46	3.23e-12	1.06e-10	MOB1A
LDLR	1.84	7.38	-46.38	6.3e-10	8.14e-09	LDLR
CD81	3.47	9.01	-46.32	2.37e-07	1.29e-06	CD81
ING4	0	5.53	-46.28	1.8e-06	7.25e-06	ING4
DAB2	0	5.53	-46.27	2.41e-06	9.32e-06	DAB2
NDUFV1	2.49	8.02	-46.26	1.24e-05	3.83e-05	NDUFV1
MINPP1	0	5.53	-46.24	0.0002	0.0004	MINPP1
EEF1D	4.35	9.88	-46.16	1.04e-10	1.8e-09	EEF1D
PPP6R3	0	5.53	-46.14	8.16e-08	5.15e-07	PPP6R3
HSF1	2.25	7.77	-46.11	1.85e-10	2.93e-09	HSF1
C10orf116	1.84	7.37	-46.1	5.02e-07	2.45e-06	C10orf116
LTBR	1.85	7.38	-46.09	3.32e-07	1.72e-06	LTBR
USP48	0	5.53	-46.08	3.42e-07	1.77e-06	USP48
EMC2	0	5.53	-46.07	2.62e-08	1.97e-07	EMC2
ARAF	0	5.53	-46.06	2.03e-05	5.93e-05	ARAF
SCP2	0	5.52	-46.03	1.6e-09	1.78e-08	SCP2
EXOSC2	0	5.52	-46.02	2.54e-05	7.21e-05	EXOSC2
MRPL54	0	5.52	-45.98	1.02e-08	8.72e-08	MRPL54
QSOX1	0	5.52	-45.97	4.22e-06	1.51e-05	QSOX1
PRDX3	1.84	7.36	-45.94	2.81e-08	2.09e-07	PRDX3
TIMM8B	0	5.52	-45.91	4.12e-09	4.03e-08	TIMM8B
BAIAP2L2	0	5.52	-45.89	7.12e-09	6.41e-08	BAIAP2L2
ADAMTS1	0	5.52	-45.86	0.0005	0.001	ADAMTS1
FHL2	1.76	7.27	-45.84	5.85e-07	2.79e-06	FHL2
ACADVL	1.05	6.57	-45.84	4.36e-08	3.05e-07	ACADVL
AAR2	0	5.52	-45.82	1.91e-16	2.08e-13	AAR2
TFPI2	0	5.52	-45.75	0.0001	0.0003	TFPI2
STEAP3	0	5.52	-45.74	1.21e-06	5.16e-06	STEAP3
KCNK3	1.92	7.43	-45.72	8.11e-08	5.12e-07	KCNK3
PCDHGC3	0	5.51	-45.71	5.78e-06	1.98e-05	PCDHGC3
ZC3H4	0	5.51	-45.71	8.66e-11	1.53e-09	ZC3H4
LASP1	2.71	8.22	-45.7	1.59e-06	6.53e-06	LASP1
SEC61G	1.84	7.36	-45.69	2.7e-08	2.02e-07	SEC61G
SDCBP	0	5.51	-45.69	4.79e-08	3.29e-07	SDCBP
SATB1	0	5.51	-45.67	3.5e-07	1.81e-06	SATB1
USP24	0	5.51	-45.6	7.23e-07	3.33e-06	USP24
RXRB	0	5.51	-45.55	1.57e-09	1.75e-08	RXRB
SERINC3	0	5.51	-45.53	1.23e-06	5.25e-06	SERINC3
ECI1	0	5.51	-45.5	1.61e-11	3.79e-10	ECI1
RAD21	2.02	7.52	-45.4	1.65e-05	4.94e-05	RAD21
AP1S1	0	5.5	-45.38	5.72e-11	1.08e-09	AP1S1
IFI6	0	5.5	-45.36	1.36e-07	7.99e-07	IFI6
SYNRG	0	5.5	-45.33	2.53e-05	7.19e-05	SYNRG
NNMT	1.24	6.74	-45.32	2.96e-06	1.11e-05	NNMT
RNASEK	3.22	8.73	-45.31	1.26e-09	1.46e-08	RNASEK
PIP4K2B	0	5.5	-45.28	7.4e-13	3.35e-11	PIP4K2B
CENPF	0	5.5	-45.27	1.63e-06	6.67e-06	CENPF
ATG5	0	5.5	-45.26	3.47e-09	3.46e-08	ATG5
SLC20A1	5.01	10.51	-45.2	1.61e-06	6.6e-06	SLC20A1
RPS3	5.6	11.1	-45.17	3.23e-12	1.06e-10	RPS3
RNASET2	2.57	8.06	-45.13	5.52e-06	1.9e-05	RNASET2
RNF128	0	5.49	-45.09	7.82e-09	6.94e-08	RNF128
TRAPPC3	0	5.49	-45.09	7.18e-06	2.38e-05	TRAPPC3
FKBP9	0	5.49	-45.04	4.23e-07	2.13e-06	FKBP9
PVRL2	0	5.49	-45.03	1.63e-05	4.87e-05	PVRL2
PSMB1	3.84	9.33	-45	9.57e-06	3.05e-05	PSMB1
ILF3	1.92	7.4	-44.9	1.89e-08	1.48e-07	ILF3
DLGAP5	0	5.49	-44.89	3.14e-08	2.31e-07	DLGAP5
XRCC6	3.15	8.64	-44.88	1e-08	8.58e-08	XRCC6
TMEM18	1.36	6.85	-44.86	5.76e-05	0.0001	TMEM18
USB1	0	5.49	-44.84	6.76e-07	3.15e-06	USB1
FOXP1	0	5.49	-44.83	1.07e-06	4.65e-06	FOXP1
STT3B	0	5.49	-44.82	1.37e-06	5.74e-06	STT3B
PACS1	0	5.48	-44.77	2.99e-06	1.12e-05	PACS1
SEC24B	0	5.48	-44.75	4.9e-06	1.71e-05	SEC24B
SORT1	0	5.48	-44.75	5.15e-07	2.5e-06	SORT1
U2SURP	0	5.48	-44.69	0.0014	0.0027	U2SURP
MIB1	0	5.48	-44.67	4.24e-06	1.51e-05	MIB1
THOC1	0	5.48	-44.61	2.96e-06	1.11e-05	THOC1
PEX13	0	5.48	-44.59	2.6e-05	7.38e-05	PEX13
RASA3	1.33	6.81	-44.58	1.53e-05	4.62e-05	RASA3
RPF1	0	5.48	-44.57	7.32e-07	3.37e-06	RPF1
BHLHE41	0	5.48	-44.56	8.27e-06	2.69e-05	BHLHE41
ANKRD40	0	5.48	-44.52	3.61e-09	3.58e-08	ANKRD40
LIMA1	0	5.48	-44.5	4.04e-05	0.0001	LIMA1
ZFHX3	0	5.48	-44.5	7.33e-06	2.42e-05	ZFHX3
VAPA	0	5.48	-44.5	1e-05	3.18e-05	VAPA
TCTN1	0	5.47	-44.47	6.84e-07	3.18e-06	TCTN1
C2orf47	0	5.47	-44.44	1.83e-05	5.39e-05	C2orf47
FSTL1	1.05	6.52	-44.42	2.7e-08	2.02e-07	FSTL1
TNIP1	2.79	8.26	-44.39	6.41e-09	5.86e-08	TNIP1
TM4SF18	0	5.47	-44.39	1.24e-14	2.2e-12	TM4SF18
NDUFA2	2.25	7.72	-44.33	3.55e-10	5.06e-09	NDUFA2
NGRN	0	5.47	-44.33	4.85e-09	4.64e-08	NGRN
COMMD3	0	5.47	-44.31	2.62e-07	1.41e-06	COMMD3
GHITM	1.84	7.31	-44.29	2.94e-06	1.1e-05	GHITM
TMEM69	0	5.47	-44.29	1.88e-05	5.54e-05	TMEM69
SSFA2	0	5.47	-44.26	3.73e-09	3.69e-08	SSFA2
PSMB3	3.24	8.71	-44.23	1.61e-09	1.78e-08	PSMB3
PMAIP1	0	5.47	-44.22	2.83e-07	1.51e-06	PMAIP1
ASB1	0	5.47	-44.17	3.88e-08	2.76e-07	ASB1
PHF10	1.92	7.38	-44.15	2.78e-06	1.05e-05	PHF10
E2F4	0	5.46	-44.12	4.7e-07	2.31e-06	E2F4
TLN1	1.84	7.31	-44.11	8.5e-06	2.76e-05	TLN1
SAMM50	0	5.46	-44.1	5.92e-09	5.49e-08	SAMM50
LPP	0	5.46	-44.09	1.16e-06	5e-06	LPP
PIAS1	0	5.46	-44.03	1.05e-08	8.96e-08	PIAS1
MAPK13	2.78	8.24	-43.99	1.16e-07	6.99e-07	MAPK13
ECHS1	2.58	8.04	-43.98	2.16e-06	8.48e-06	ECHS1
HERC2P2	1.05	6.51	-43.98	3.89e-07	1.98e-06	HERC2P2
PPRC1	0	5.46	-43.95	0.0005	0.001	PPRC1
PTGFRN	0	5.46	-43.95	6.5e-08	4.27e-07	PTGFRN
SCAMP4	1.84	7.3	-43.87	1.1e-06	4.77e-06	SCAMP4
SPTLC2	1.05	6.5	-43.83	2.13e-05	6.17e-05	SPTLC2
GRB2	0	5.45	-43.78	4.19e-06	1.5e-05	GRB2
ACVR1	0	5.45	-43.75	1.16e-05	3.61e-05	ACVR1
WAPAL	0	5.45	-43.7	5.01e-10	6.73e-09	WAPAL
SOX9	0	5.45	-43.67	6.79e-05	0.0002	SOX9
GAK	0	5.45	-43.66	1.01e-10	1.75e-09	GAK
STX6	0	5.45	-43.62	4.3e-07	2.16e-06	STX6
SFSWAP	0	5.45	-43.61	8.77e-09	7.65e-08	SFSWAP
SNRPF	1.24	6.69	-43.61	1.2e-06	5.14e-06	SNRPF
KLF3	0	5.45	-43.61	2.42e-06	9.34e-06	KLF3
NSMCE4A	0	5.45	-43.58	1.14e-06	4.91e-06	NSMCE4A
CYFIP2	0	5.45	-43.56	8.43e-07	3.79e-06	CYFIP2
OSBPL8	0	5.44	-43.52	8.47e-05	0.0002	OSBPL8
FBL	3	8.45	-43.47	1.76e-06	7.14e-06	FBL
VCAN	0	5.44	-43.47	4.77e-05	0.0001	VCAN
PRDX4	2.25	7.69	-43.45	3.38e-10	4.85e-09	PRDX4
GTF2A1	0	5.44	-43.39	1.17e-06	5.03e-06	GTF2A1
CHMP2A	1.92	7.36	-43.38	4.31e-07	2.16e-06	CHMP2A
SLC25A24	0	5.44	-43.36	1.35e-10	2.26e-09	SLC25A24
BLVRB	1.95	7.38	-43.36	2.12e-05	6.15e-05	BLVRB
YARS	0	5.44	-43.33	9.45e-07	4.2e-06	YARS
ABHD4	0	5.44	-43.32	1.92e-07	1.07e-06	ABHD4
MECP2	0	5.44	-43.31	5.32e-07	2.57e-06	MECP2
FLCN	0	5.44	-43.31	4.25e-06	1.52e-05	FLCN
UBE2R2	0	5.44	-43.3	3.55e-05	9.68e-05	UBE2R2
HARS	0	5.44	-43.3	9.74e-07	4.3e-06	HARS
ASXL2	0	5.44	-43.29	2.2e-05	6.36e-05	ASXL2
HSP90AA1	2.19	7.62	-43.26	9.47e-09	8.2e-08	HSP90AA1
VEPH1	0	5.43	-43.23	4.56e-07	2.26e-06	VEPH1
CYR61	2.92	8.35	-43.2	5.32e-05	0.0001	CYR61
ANKRD13C	0	5.43	-43.19	8.81e-06	2.84e-05	ANKRD13C
CBWD1	0	5.43	-43.18	1.42e-06	5.95e-06	CBWD1
PRDX5	3.45	8.88	-43.16	6.63e-07	3.1e-06	PRDX5
VPS13C	0	5.43	-43.14	2.26e-05	6.51e-05	VPS13C
CCND3	0	5.43	-43.12	2.67e-08	2e-07	CCND3
CSNK2B	2.71	8.14	-43.12	2.45e-10	3.71e-09	CSNK2B
FBXO32	0	5.43	-43.09	4.85e-05	0.0001	FBXO32
ERAP2	0	5.43	-43.06	6.87e-09	6.23e-08	ERAP2
NPEPL1	0	5.43	-43.03	1.59e-11	3.75e-10	NPEPL1
NSMCE2	0	5.43	-43	5.74e-05	0.0001	NSMCE2
ESD	0	5.43	-42.98	1.01e-09	1.2e-08	ESD
MCTS1	1.84	7.27	-42.96	9.15e-09	7.95e-08	MCTS1
MANF	1.81	7.23	-42.95	5.27e-06	1.83e-05	MANF
P4HTM	0	5.42	-42.93	3.02e-06	1.13e-05	P4HTM
TOP2B	0	5.42	-42.93	3.54e-08	2.55e-07	TOP2B
MRPL9	1.05	6.47	-42.91	5.28e-08	3.58e-07	MRPL9
RRAGB	0	5.42	-42.9	9.19e-06	2.95e-05	RRAGB
PHAX	0	5.42	-42.88	5.85e-06	2e-05	PHAX
MTHFD1	0	5.42	-42.87	1.44e-06	6.01e-06	MTHFD1
PTPLA	0	5.42	-42.85	2.32e-06	9.02e-06	PTPLA
MARCH6	1.05	6.47	-42.77	8.01e-07	3.62e-06	MARCH6
FAM100B	2.72	8.14	-42.76	1.7e-09	1.87e-08	FAM100B
PGRMC1	1.92	7.34	-42.75	1.4e-08	1.15e-07	PGRMC1
RPS6KA3	0	5.42	-42.73	5.77e-08	3.85e-07	RPS6KA3
DNAJC5	0	5.42	-42.72	2.59e-06	9.9e-06	DNAJC5
ASF1B	0	5.42	-42.67	3.08e-13	1.74e-11	ASF1B
NIP7	0	5.41	-42.66	1.85e-07	1.04e-06	NIP7
EFNB2	0	5.41	-42.58	3.18e-06	1.18e-05	EFNB2
ZMYM6NB	0	5.41	-42.54	1.73e-05	5.14e-05	ZMYM6NB
LBR	0	5.41	-42.51	4.17e-06	1.5e-05	LBR
UBE2E2	0	5.41	-42.5	5.1e-07	2.48e-06	UBE2E2
ACPL2	0	5.41	-42.48	1.79e-06	7.21e-06	ACPL2
HSD17B12	0	5.41	-42.47	5.53e-08	3.71e-07	HSD17B12
PSMD12	0	5.41	-42.47	6.66e-07	3.11e-06	PSMD12
DHRS1	0	5.41	-42.43	5.95e-06	2.02e-05	DHRS1
FIGN	0	5.41	-42.42	3.86e-05	0.0001	FIGN
RAVER1	1.24	6.65	-42.34	2.3e-06	8.95e-06	RAVER1
RNF216	1.33	6.73	-42.33	8.95e-06	2.88e-05	RNF216
NRBP1	0	5.4	-42.3	1.51e-10	2.47e-09	NRBP1
MACROD1	0	5.4	-42.29	3.19e-09	3.22e-08	MACROD1
TAB1	0	5.4	-42.28	1.26e-05	3.9e-05	TAB1
HPS1	0	5.4	-42.23	1.31e-05	4.03e-05	HPS1
LIX1L	0	5.4	-42.2	4.4e-07	2.2e-06	LIX1L
PLEKHB2	1.05	6.45	-42.2	8.5e-08	5.34e-07	PLEKHB2
EIF5	0	5.4	-42.19	4.55e-07	2.26e-06	EIF5
SOD1	4.72	10.12	-42.12	5.84e-12	1.68e-10	SOD1
CCNB1	2.55	7.94	-42.12	3.44e-05	9.39e-05	CCNB1
TMED10	0	5.4	-42.11	2.05e-09	2.18e-08	TMED10
UQCRC1	1.05	6.45	-42.11	6.89e-07	3.2e-06	UQCRC1
UBXN4	0	5.4	-42.11	1.72e-06	6.97e-06	UBXN4
CHMP3	1.05	6.45	-42.11	3.94e-07	2e-06	CHMP3
CEBPZ	0	5.39	-42.03	3.39e-06	1.25e-05	CEBPZ
UBE2B	0	5.39	-42	0.0002	0.0004	UBE2B
SIPA1L3	0	5.39	-41.93	1.8e-08	1.43e-07	SIPA1L3
GDF15	0	5.39	-41.91	3.99e-10	5.59e-09	GDF15
GADD45B	0	5.39	-41.91	6.38e-07	3e-06	GADD45B
EFTUD2	0	5.39	-41.89	2.48e-09	2.58e-08	EFTUD2
KLHL2	0	5.39	-41.87	3.17e-05	8.75e-05	KLHL2
SLC30A9	0	5.39	-41.86	2.56e-05	7.27e-05	SLC30A9
SPATS2	0	5.38	-41.77	5.44e-06	1.88e-05	SPATS2
NDUFB6	0	5.38	-41.75	4.45e-07	2.22e-06	NDUFB6
CA12	0	5.38	-41.74	1.2e-10	2.04e-09	CA12
MFF	0	5.38	-41.74	8.86e-07	3.96e-06	MFF
ZER1	0	5.38	-41.73	4.28e-11	8.48e-10	ZER1
SUCLG1	0	5.38	-41.71	5.28e-10	7.04e-09	SUCLG1
RBX1	3.08	8.47	-41.7	8.15e-10	1e-08	RBX1
WDR12	0	5.38	-41.7	1.76e-05	5.23e-05	WDR12
PTBP1	2.71	8.09	-41.65	1.34e-09	1.53e-08	PTBP1
SNAP29	0	5.38	-41.62	2e-09	2.14e-08	SNAP29
BAIAP2	0	5.38	-41.58	1e-06	4.41e-06	BAIAP2
EIF2AK2	0	5.38	-41.54	5.04e-10	6.76e-09	EIF2AK2
ATP6V0E1	4.38	9.76	-41.53	3.88e-07	1.97e-06	ATP6V0E1
KIAA0913	1.05	6.43	-41.53	1.37e-07	8.06e-07	KIAA0913
GNB1	3.18	8.56	-41.5	4.34e-10	5.97e-09	GNB1
ARHGAP18	0	5.37	-41.45	7.08e-08	4.57e-07	ARHGAP18
ATF6	0	5.37	-41.45	1.32e-05	4.05e-05	ATF6
BPTF	0	5.37	-41.44	2.68e-11	5.76e-10	BPTF
TMEM14A	1.84	7.22	-41.44	9.1e-10	1.1e-08	TMEM14A
HEG1	2	7.37	-41.41	1.2e-05	3.72e-05	HEG1
BNC1	1.05	6.42	-41.38	5.59e-06	1.92e-05	BNC1
RBM34	0	5.37	-41.37	5.53e-08	3.71e-07	RBM34
GNAI2	3.21	8.58	-41.37	1.31e-10	2.19e-09	GNAI2
RIPK2	0	5.37	-41.37	8.6e-05	0.0002	RIPK2
LRBA	0	5.37	-41.36	7.06e-06	2.34e-05	LRBA
NOSIP	3.65	9.02	-41.36	7.02e-09	6.34e-08	NOSIP
MIER1	0	5.37	-41.35	3.17e-08	2.33e-07	MIER1
ETV4	0	5.37	-41.3	1.18e-08	9.93e-08	ETV4
CAP2	0	5.37	-41.29	2.38e-06	9.21e-06	CAP2
TXN	3.6	8.96	-41.29	2.32e-12	8.12e-11	TXN
EFHD2	2.65	8.02	-41.26	5.84e-10	7.67e-09	EFHD2
CPD	0	5.37	-41.24	1.82e-08	1.44e-07	CPD
ARPC5	1.84	7.2	-41.21	7.35e-08	4.72e-07	ARPC5
KLC1	0	5.36	-41.19	3.04e-06	1.14e-05	KLC1
GIPC1	1.74	7.1	-41.11	1.72e-06	6.99e-06	GIPC1
UBQLN1	0	5.36	-41.1	4.86e-06	1.7e-05	UBQLN1
LCP1	0	5.36	-41.1	4.62e-07	2.29e-06	LCP1
NSMAF	0	5.36	-41.01	2.11e-06	8.32e-06	NSMAF
NDUFB10	1.68	7.04	-41.01	4.73e-06	1.66e-05	NDUFB10
CERCAM	0	5.36	-41	4.74e-07	2.33e-06	CERCAM
TTC1	0	5.36	-40.97	3.8e-08	2.71e-07	TTC1
CLPP	0	5.36	-40.96	2.23e-05	6.43e-05	CLPP
WDFY3	0	5.36	-40.96	9.19e-11	1.61e-09	WDFY3
KIAA0101	1.05	6.41	-40.95	4.27e-08	3e-07	KIAA0101
CDC42EP1	1.84	7.2	-40.93	6.22e-10	8.06e-09	CDC42EP1
FIS1	0	5.35	-40.92	3.64e-10	5.16e-09	FIS1
SELO	0	5.35	-40.92	5.35e-05	0.0001	SELO
PLK2	2.58	7.93	-40.88	9.44e-06	3.02e-05	PLK2
C5orf15	1.05	6.4	-40.88	5.02e-08	3.42e-07	C5orf15
ECD	0	5.35	-40.87	1.7e-05	5.07e-05	ECD
HNRNPH2	0	5.35	-40.86	3.27e-08	2.38e-07	HNRNPH2
MTMR1	0	5.35	-40.83	8.1e-07	3.66e-06	MTMR1
POR	0	5.35	-40.82	9.98e-06	3.17e-05	POR
HNF1B	1.05	6.4	-40.78	7.27e-08	4.68e-07	HNF1B
PCED1A	0	5.35	-40.78	3.18e-06	1.18e-05	PCED1A
FKBP11	0	5.35	-40.77	2.98e-13	1.71e-11	FKBP11
SRSF6	1.9	7.24	-40.69	0.0002	0.0004	SRSF6
TMEM160	1.92	7.26	-40.68	1.67e-09	1.84e-08	TMEM160
DCAF11	0	5.35	-40.65	5.41e-05	0.0001	DCAF11
RAB8B	0	5.34	-40.64	1.58e-05	4.74e-05	RAB8B
C11orf30	0	5.34	-40.64	0.0001	0.0003	C11orf30
CUL1	1.84	7.19	-40.62	3.53e-08	2.54e-07	CUL1
R3HCC1	0	5.34	-40.59	1.6e-08	1.28e-07	R3HCC1
PMM2	0	5.34	-40.58	0.0002	0.0004	PMM2
CHMP4B	1.77	7.11	-40.56	4.79e-06	1.68e-05	CHMP4B
FAM21B	0	5.34	-40.53	2.15e-06	8.47e-06	FAM21B
TXNDC11	0	5.34	-40.53	4.58e-12	1.37e-10	TXNDC11
TMBIM4	1.24	6.58	-40.53	2.45e-06	9.44e-06	TMBIM4
U2AF2	1.68	7.03	-40.52	4.25e-06	1.52e-05	U2AF2
BMS1	0	5.34	-40.51	7.72e-07	3.51e-06	BMS1
SLIRP	3.45	8.79	-40.51	5.57e-07	2.67e-06	SLIRP
HDAC2	1.84	7.18	-40.5	7.89e-08	5.01e-07	HDAC2
ARHGEF18	0	5.34	-40.47	1.65e-09	1.82e-08	ARHGEF18
CCL2	0	5.34	-40.46	5.8e-06	1.98e-05	CCL2
TOM1L1	1.6	6.94	-40.43	4.35e-06	1.55e-05	TOM1L1
PGP	0	5.34	-40.42	4.76e-06	1.67e-05	PGP
UQCR11	3.58	8.91	-40.39	1.09e-12	4.44e-11	UQCR11
TMEM165	1.92	7.25	-40.35	5.56e-08	3.72e-07	TMEM165
AMZ2	0	5.33	-40.35	1.4e-06	5.84e-06	AMZ2
EEF1A2	0	5.33	-40.35	1.79e-06	7.24e-06	EEF1A2
ATP5E	4.38	9.72	-40.3	4.69e-07	2.31e-06	ATP5E
ABCC3	0	5.33	-40.29	2.55e-08	1.93e-07	ABCC3
ZNF827	0	5.33	-40.29	0.0002	0.0004	ZNF827
ARMC8	0	5.33	-40.28	2.24e-05	6.46e-05	ARMC8
FLOT1	1.6	6.93	-40.26	1.8e-06	7.27e-06	FLOT1
OSBPL10	0	5.33	-40.26	9.16e-06	2.94e-05	OSBPL10
PTGIS	0	5.33	-40.23	2.26e-07	1.24e-06	PTGIS
DHX36	0	5.33	-40.22	8.04e-09	7.1e-08	DHX36
TACC1	0	5.33	-40.18	4.45e-07	2.22e-06	TACC1
APBB2	0	5.33	-40.16	2.18e-07	1.2e-06	APBB2
PPP2R5D	0	5.33	-40.15	3.93e-06	1.42e-05	PPP2R5D
PSMD14	1.92	7.24	-40.13	8.15e-08	5.15e-07	PSMD14
SAMD4B	1.05	6.38	-40.13	8.47e-08	5.33e-07	SAMD4B
CCT2	1.92	7.24	-40.12	2.18e-07	1.2e-06	CCT2
CD63	4.96	10.29	-40.08	1.92e-12	7e-11	CD63
KDM5C	0	5.32	-40.08	9.69e-05	0.0002	KDM5C
YWHAH	1.05	6.38	-40.07	5.76e-08	3.84e-07	YWHAH
TMEM223	0	5.32	-40.05	4.33e-08	3.03e-07	TMEM223
RDH11	0	5.32	-40.05	1.98e-06	7.89e-06	RDH11
FRG1	0	5.32	-40.05	9.21e-08	5.73e-07	FRG1
PCCB	0	5.32	-40.02	1.11e-09	1.31e-08	PCCB
PPIA	5.69	11.01	-40	7.62e-09	6.79e-08	PPIA
SRCAP	0	5.32	-39.97	1.98e-09	2.12e-08	SRCAP
NADSYN1	0	5.32	-39.89	7.71e-07	3.51e-06	NADSYN1
RNF111	0	5.32	-39.88	1.02e-05	3.23e-05	RNF111
KDM5A	0	5.32	-39.88	1.18e-06	5.08e-06	KDM5A
GRSF1	0	5.31	-39.78	3.01e-07	1.59e-06	GRSF1
EPAS1	0	5.31	-39.77	6e-09	5.55e-08	EPAS1
STAMBP	0	5.31	-39.77	2.64e-05	7.46e-05	STAMBP
NAGK	0	5.31	-39.68	7.66e-11	1.38e-09	NAGK
ENO2	1.84	7.15	-39.68	4.28e-08	3e-07	ENO2
DDX6	0	5.31	-39.67	0.0005	0.001	DDX6
ABRACL	1.92	7.22	-39.65	3.58e-09	3.56e-08	ABRACL
RPPH1	6.56	11.87	-39.65	1.09e-08	9.25e-08	RPPH1
LYRM2	0	5.31	-39.65	2.69e-07	1.44e-06	LYRM2
GOPC	0	5.31	-39.65	1.06e-08	9.05e-08	GOPC
SMARCA4	1.84	7.15	-39.64	6.9e-07	3.2e-06	SMARCA4
STX7	0	5.31	-39.63	4.74e-11	9.21e-10	STX7
ATAD3A	0	5.31	-39.61	7.44e-08	4.77e-07	ATAD3A
DDX3X	2.76	8.07	-39.6	3.36e-08	2.44e-07	DDX3X
PSMC4	1.6	6.91	-39.59	1.2e-06	5.14e-06	PSMC4
MTMR14	0	5.31	-39.57	1.9e-05	5.58e-05	MTMR14
NUP93	0	5.31	-39.54	4.07e-06	1.47e-05	NUP93
NFYA	0	5.3	-39.53	3.88e-11	7.8e-10	NFYA
NOL10	0	5.3	-39.52	9.93e-08	6.12e-07	NOL10
ERGIC1	0	5.3	-39.47	2.36e-08	1.81e-07	ERGIC1
POGK	0	5.3	-39.46	3.51e-06	1.29e-05	POGK
TSR3	1.84	7.14	-39.46	2.11e-08	1.64e-07	TSR3
R3HDM1	0	5.3	-39.46	1.54e-06	6.36e-06	R3HDM1
SMARCD1	0	5.3	-39.46	8.41e-07	3.78e-06	SMARCD1
ARL6IP4	1.85	7.15	-39.4	4.81e-07	2.36e-06	ARL6IP4
NUDT16L1	0	5.3	-39.4	7.96e-05	0.0002	NUDT16L1
SMC4	1.84	7.13	-39.35	9.28e-08	5.76e-07	SMC4
FLNC	1.84	7.14	-39.32	2.9e-08	2.15e-07	FLNC
NCOA5	0	5.3	-39.32	1.19e-08	9.99e-08	NCOA5
AKAP8L	0	5.3	-39.32	7.11e-07	3.29e-06	AKAP8L
ANKHD1	0	5.3	-39.31	5.8e-09	5.39e-08	ANKHD1
C19orf33	0	5.3	-39.29	1.36e-10	2.27e-09	C19orf33
TANC1	0	5.3	-39.29	1.35e-06	5.66e-06	TANC1
ROCK2	0	5.3	-39.26	3.74e-08	2.67e-07	ROCK2
ASPH	0	5.29	-39.24	8.29e-07	3.73e-06	ASPH
NAB1	0	5.29	-39.23	7.64e-06	2.51e-05	NAB1
ZC3H15	0	5.29	-39.21	2.15e-10	3.31e-09	ZC3H15
ATP5C1	2.76	8.05	-39.2	9.99e-07	4.39e-06	ATP5C1
SNRNP200	1.74	7.03	-39.2	1.31e-06	5.54e-06	SNRNP200
TXNL1	1.76	7.05	-39.18	5.43e-06	1.87e-05	TXNL1
NFAT5	0	5.29	-39.17	7.8e-06	2.56e-05	NFAT5
PIAS2	0	5.29	-39.16	0.0013	0.0025	PIAS2
ARHGEF2	0	5.29	-39.14	2.77e-06	1.05e-05	ARHGEF2
TNFSF10	0	5.29	-39.14	1.05e-10	1.81e-09	TNFSF10
CLEC16A	1.92	7.21	-39.13	1.7e-07	9.69e-07	CLEC16A
KIAA0317	0	5.29	-39.1	5.01e-08	3.41e-07	KIAA0317
FZD6	0	5.29	-39.08	8.05e-10	9.94e-09	FZD6
ISG20	0	5.29	-39.07	1.3e-06	5.51e-06	ISG20
C14orf166	2.55	7.84	-39.07	1.14e-08	9.57e-08	C14orf166
UBE2D1	0	5.29	-39.07	4.83e-08	3.31e-07	UBE2D1
C16orf62	1.24	6.53	-38.99	1.09e-05	3.43e-05	C16orf62
SRM	1.92	7.2	-38.94	3.7e-09	3.67e-08	SRM
ENTPD4	0	5.28	-38.92	3.29e-06	1.22e-05	ENTPD4
AP3M1	0	5.28	-38.85	6.38e-08	4.2e-07	AP3M1
MYL9	1.77	7.05	-38.82	4.56e-06	1.61e-05	MYL9
CLIC1	4.89	10.17	-38.78	6.54e-08	4.29e-07	CLIC1
RAD51C	0	5.28	-38.77	1.55e-05	4.66e-05	RAD51C
CTTN	1.77	7.05	-38.77	9.52e-06	3.04e-05	CTTN
SRPK1	0	5.28	-38.75	8.66e-06	2.8e-05	SRPK1
FTSJD2	0	5.28	-38.74	4.75e-07	2.34e-06	FTSJD2
TST	1.24	6.52	-38.72	2.82e-06	1.07e-05	TST
GLT8D1	0	5.27	-38.71	1.49e-11	3.56e-10	GLT8D1
CCNB2	1.84	7.12	-38.7	4.41e-07	2.21e-06	CCNB2
DCTD	1.88	7.15	-38.69	1.96e-05	5.75e-05	DCTD
PRKCA	0	5.27	-38.67	4.31e-08	3.02e-07	PRKCA
CST7	0	5.27	-38.66	1.23e-08	1.02e-07	CST7
C19orf24	0	5.27	-38.65	1.23e-11	3.07e-10	C19orf24
CCM2	0	5.27	-38.62	0.0001	0.0003	CCM2
CHST7	1.24	6.51	-38.58	3.53e-06	1.3e-05	CHST7
ACLY	1.92	7.18	-38.58	8.16e-10	1e-08	ACLY
PPP2R1B	0	5.27	-38.57	1.01e-06	4.44e-06	PPP2R1B
ASCC2	0	5.27	-38.55	9.07e-13	3.92e-11	ASCC2
MAP3K1	0	5.27	-38.53	5.8e-06	1.98e-05	MAP3K1
ATP5F1	1.77	7.04	-38.51	7.2e-06	2.38e-05	ATP5F1
MAGED2	3.13	8.4	-38.5	1.2e-06	5.13e-06	MAGED2
CDC5L	0	5.27	-38.49	8.27e-06	2.69e-05	CDC5L
ZFAND2A	0	5.27	-38.49	8.96e-08	5.6e-07	ZFAND2A
RAI1	0	5.27	-38.45	6.21e-05	0.0002	RAI1
DNAJB11	1.92	7.18	-38.43	7.28e-08	4.68e-07	DNAJB11
RASSF4	0	5.26	-38.42	3.94e-09	3.87e-08	RASSF4
NUDCD3	1.05	6.31	-38.41	1.58e-07	9.08e-07	NUDCD3
SIL1	0	5.26	-38.39	2.72e-10	4.08e-09	SIL1
RWDD3	0	5.26	-38.37	8.61e-05	0.0002	RWDD3
SPAG9	0	5.26	-38.35	1.86e-08	1.47e-07	SPAG9
PPP3R1	0	5.26	-38.34	1.08e-06	4.7e-06	PPP3R1
HMG20B	1.05	6.31	-38.34	6.28e-08	4.14e-07	HMG20B
TGFBR2	0	5.26	-38.33	1.54e-13	1.06e-11	TGFBR2
DUSP7	0	5.26	-38.32	1.56e-06	6.43e-06	DUSP7
TMX4	0	5.26	-38.31	4.9e-08	3.35e-07	TMX4
BRK1	2.71	7.97	-38.29	6.08e-10	7.93e-09	BRK1
NUPR1	3.31	8.57	-38.28	5.18e-06	1.8e-05	NUPR1
MARCKS	1.05	6.31	-38.26	8.97e-07	4e-06	MARCKS
SEPT7	2.65	7.9	-38.26	1.42e-08	1.16e-07	SEPT7
C12orf10	0	5.26	-38.26	2.66e-12	9.1e-11	C12orf10
TAP1	0	5.26	-38.25	5.4e-07	2.6e-06	TAP1
NCOR1	0	5.26	-38.24	8.57e-06	2.78e-05	NCOR1
MTFR1	0	5.26	-38.19	2.01e-08	1.57e-07	MTFR1
ADAM17	0	5.25	-38.17	2.69e-06	1.02e-05	ADAM17
FLII	2.06	7.31	-38.11	3.79e-06	1.38e-05	FLII
PYCR1	0	5.25	-38.09	1.16e-06	4.97e-06	PYCR1
NEK9	0	5.25	-38.03	4.58e-05	0.0001	NEK9
HLA-A	0	5.25	-38.03	1.06e-06	4.63e-06	HLA-A
NRP2	1.92	7.16	-38.03	4.34e-10	5.97e-09	NRP2
TSC1	0	5.25	-38.01	3.13e-08	2.3e-07	TSC1
NDUFB4	4.35	9.6	-38	6.69e-12	1.87e-10	NDUFB4
ASCC3	0	5.25	-38	2.36e-07	1.28e-06	ASCC3
DSN1	0	5.25	-37.99	2.77e-11	5.92e-10	DSN1
CALD1	1.92	7.16	-37.98	3.83e-11	7.75e-10	CALD1
CBX5	1.05	6.3	-37.98	7.36e-07	3.38e-06	CBX5
PRPSAP1	0	5.25	-37.94	2.17e-06	8.51e-06	PRPSAP1
FAM20C	0	5.25	-37.93	5.47e-08	3.67e-07	FAM20C
PHB2	3.1	8.35	-37.9	1.84e-07	1.04e-06	PHB2
FAM125A	0	5.24	-37.88	6.07e-08	4.03e-07	FAM125A
SEC62	1.6	6.84	-37.87	1.9e-06	7.61e-06	SEC62
DPH1	0	5.24	-37.85	2.33e-05	6.68e-05	DPH1
LOC100271836	0	5.24	-37.84	2.71e-07	1.45e-06	LOC100271836
TMLHE	0	5.24	-37.83	4e-12	1.24e-10	TMLHE
KDM3A	0	5.24	-37.79	5.28e-07	2.55e-06	KDM3A
C19orf10	1.6	6.84	-37.78	2.3e-06	8.94e-06	C19orf10
L3HYPDH	0	5.24	-37.78	4.28e-08	3e-07	L3HYPDH
CPQ	1.24	6.48	-37.76	0.0001	0.0003	CPQ
PBXIP1	0	5.24	-37.75	2.88e-10	4.27e-09	PBXIP1
HSBP1	2.76	7.99	-37.72	8.2e-11	1.46e-09	HSBP1
PRPF4B	0	5.24	-37.71	2.56e-08	1.93e-07	PRPF4B
MRPS23	1.74	6.98	-37.68	2.66e-06	1.01e-05	MRPS23
FAM54B	0	5.23	-37.66	4.4e-08	3.07e-07	FAM54B
SCAF11	0	5.23	-37.65	3.85e-05	0.0001	SCAF11
IRF2	0	5.23	-37.63	0.0004	0.0009	IRF2
SEPT9	2.36	7.59	-37.61	6.09e-07	2.88e-06	SEPT9
EIF5A	3.8	9.04	-37.6	5.65e-10	7.44e-09	EIF5A
RHOC	3.6	8.83	-37.59	1.94e-08	1.51e-07	RHOC
CDH6	1.05	6.28	-37.57	6.02e-07	2.86e-06	CDH6
MSH6	0	5.23	-37.54	8.51e-12	2.27e-10	MSH6
FKBP8	0	5.23	-37.52	0.0001	0.0003	FKBP8
TACC3	0	5.23	-37.51	7.85e-07	3.56e-06	TACC3
COTL1	2.86	8.09	-37.47	1.64e-06	6.69e-06	COTL1
CDC42BPB	0	5.23	-37.47	2.17e-08	1.68e-07	CDC42BPB
TRIOBP	0	5.23	-37.47	1.14e-06	4.9e-06	TRIOBP
UPF3B	0	5.23	-37.46	9.91e-07	4.37e-06	UPF3B
ERCC1	0	5.23	-37.44	5.75e-05	0.0001	ERCC1
SNAPC1	0	5.23	-37.43	1.71e-07	9.7e-07	SNAPC1
GRAMD3	0	5.22	-37.37	1.78e-08	1.41e-07	GRAMD3
EIF3M	2.81	8.03	-37.36	5.17e-07	2.51e-06	EIF3M
MORC4	0	5.22	-37.36	1.37e-05	4.18e-05	MORC4
DDX24	1.68	6.91	-37.36	8.11e-06	2.65e-05	DDX24
MYL12A	4.06	9.29	-37.35	3.38e-08	2.45e-07	MYL12A
SCO1	0	5.22	-37.35	0.0004	0.0009	SCO1
FAM98A	0	5.22	-37.33	5.78e-08	3.85e-07	FAM98A
CNDP2	0	5.22	-37.31	1.74e-08	1.39e-07	CNDP2
MTDH	1.92	7.14	-37.31	7.36e-09	6.6e-08	MTDH
SORCS2	0	5.22	-37.27	4.48e-05	0.0001	SORCS2
SLCO3A1	0	5.22	-37.25	0.0005	0.001	SLCO3A1
ZNF609	0	5.22	-37.24	2.39e-06	9.25e-06	ZNF609
CHP1	1.05	6.27	-37.2	8.61e-07	3.86e-06	CHP1
OPTN	0	5.22	-37.18	3.37e-06	1.24e-05	OPTN
MRPL28	2.03	7.24	-37.17	2.96e-07	1.56e-06	MRPL28
PTPN1	0	5.22	-37.16	2.74e-08	2.05e-07	PTPN1
LRFN4	0	5.22	-37.15	2.35e-08	1.79e-07	LRFN4
NGLY1	0	5.21	-37.14	5.08e-09	4.82e-08	NGLY1
GADD45A	0	5.21	-37.14	4.68e-07	2.31e-06	GADD45A
ABI1	1.05	6.27	-37.13	5.52e-08	3.7e-07	ABI1
TAOK1	1.33	6.54	-37.07	4.08e-05	0.0001	TAOK1
ADAM10	0	5.21	-37.05	6.87e-06	2.29e-05	ADAM10
COPB1	0	5.21	-37.05	5.18e-08	3.52e-07	COPB1
FZR1	0	5.21	-37.04	7.81e-07	3.55e-06	FZR1
MED4	1.05	6.26	-37.03	1.92e-07	1.07e-06	MED4
ZCRB1	0	5.21	-37	1.32e-06	5.56e-06	ZCRB1
ZNF192	0	5.21	-36.99	3.98e-06	1.44e-05	ZNF192
MAPK1	0	5.21	-36.99	5.81e-05	0.0001	MAPK1
TSTA3	1.92	7.13	-36.94	2.21e-08	1.7e-07	TSTA3
UAP1	0	5.21	-36.93	5.21e-05	0.0001	UAP1
BTBD2	2.62	7.83	-36.93	3.5e-09	3.48e-08	BTBD2
HMGCL	1.92	7.13	-36.9	2.25e-08	1.73e-07	HMGCL
OGFOD1	0	5.21	-36.89	0.0004	0.0009	OGFOD1
UBAP2	0	5.2	-36.88	9.25e-06	2.96e-05	UBAP2
PPP1CA	2.93	8.13	-36.81	3.81e-08	2.71e-07	PPP1CA
FAM114A1	0	5.2	-36.81	7.45e-07	3.42e-06	FAM114A1
ACOT7	2.36	7.56	-36.8	9.84e-07	4.34e-06	ACOT7
HSD17B7	0	5.2	-36.79	2.88e-11	6.1e-10	HSD17B7
ATN1	1.92	7.12	-36.77	1.2e-09	1.4e-08	ATN1
PSMB6	3.85	9.05	-36.75	4.18e-06	1.5e-05	PSMB6
EXOSC10	0	5.2	-36.73	3.17e-08	2.33e-07	EXOSC10
ZNF142	0	5.2	-36.71	2.94e-06	1.1e-05	ZNF142
MYEOV2	3.22	8.41	-36.69	1.2e-08	1.01e-07	MYEOV2
PRCP	0	5.2	-36.68	2.25e-07	1.23e-06	PRCP
LOC387647	0	5.2	-36.66	3.67e-08	2.63e-07	LOC387647
MRPS30	0	5.2	-36.65	8.13e-07	3.67e-06	MRPS30
DYNLT1	3.13	8.33	-36.64	2.82e-09	2.88e-08	DYNLT1
TBC1D1	0	5.19	-36.63	1.01e-11	2.59e-10	TBC1D1
ANXA3	0	5.19	-36.62	0.0004	0.0009	ANXA3
SEC23IP	0	5.19	-36.62	3.25e-10	4.69e-09	SEC23IP
DHRSX	0	5.19	-36.61	1.19e-05	3.69e-05	DHRSX
RABGAP1	0	5.19	-36.61	2.87e-07	1.52e-06	RABGAP1
ENOSF1	1.36	6.55	-36.61	4.09e-05	0.0001	ENOSF1
USP39	0	5.19	-36.61	1.63e-09	1.8e-08	USP39
FBXL4	0	5.19	-36.57	5.94e-06	2.02e-05	FBXL4
CLCF1	0	5.19	-36.56	1.11e-05	3.47e-05	CLCF1
DENND3	0	5.19	-36.55	5.98e-07	2.84e-06	DENND3
DDX39B	1.6	6.79	-36.53	1.37e-06	5.74e-06	DDX39B
SUPT16H	0	5.19	-36.53	5.6e-06	1.92e-05	SUPT16H
POLE3	0	5.19	-36.53	8.74e-06	2.82e-05	POLE3
CDK9	0	5.19	-36.47	6.11e-08	4.05e-07	CDK9
PLD3	3.85	9.04	-36.45	6.37e-07	3e-06	PLD3
METTL9	2.05	7.24	-36.44	1.9e-07	1.06e-06	METTL9
RBM7	0	5.19	-36.4	9.1e-06	2.92e-05	RBM7
MED18	0	5.19	-36.39	3.08e-06	1.15e-05	MED18
WIPF2	0	5.19	-36.39	2.13e-10	3.3e-09	WIPF2
CCS	0	5.19	-36.38	6.79e-10	8.67e-09	CCS
YTHDF3	0	5.18	-36.38	0.0006	0.0012	YTHDF3
POLE4	0	5.18	-36.36	5.12e-08	3.48e-07	POLE4
TSPAN6	0	5.18	-36.32	5.86e-07	2.79e-06	TSPAN6
NOL9	0	5.18	-36.32	3.36e-05	9.2e-05	NOL9
TBC1D9B	1.6	6.78	-36.31	1.94e-06	7.71e-06	TBC1D9B
MTIF3	1.24	6.42	-36.27	6e-06	2.04e-05	MTIF3
EMP3	5.14	10.32	-36.26	3.18e-06	1.18e-05	EMP3
CCAR1	0	5.18	-36.25	1.12e-08	9.5e-08	CCAR1
GLOD4	0	5.18	-36.24	4.97e-08	3.39e-07	GLOD4
NFKB1	0	5.18	-36.21	1.38e-09	1.58e-08	NFKB1
SSR2	1.92	7.09	-36.2	1.28e-07	7.62e-07	SSR2
YARS2	0	5.18	-36.18	2.92e-12	9.73e-11	YARS2
PRR12	0	5.18	-36.17	2.29e-09	2.41e-08	PRR12
PDGFRL	0	5.18	-36.17	0.0005	0.001	PDGFRL
SSRP1	2.71	7.89	-36.16	2.62e-09	2.71e-08	SSRP1
FAM162A	2.97	8.15	-36.16	9.77e-05	0.0002	FAM162A
SPEN	0	5.18	-36.14	3.58e-06	1.31e-05	SPEN
GCLM	0	5.17	-36.12	3.77e-05	0.0001	GCLM
ZRANB1	0	5.17	-36.12	4.3e-10	5.94e-09	ZRANB1
XPC	0	5.17	-36.1	7.31e-08	4.7e-07	XPC
MYBBP1A	0	5.17	-36.09	0.0007	0.0013	MYBBP1A
CREB3L2	0	5.17	-36.01	8.35e-06	2.72e-05	CREB3L2
METTL17	0	5.17	-35.98	6.83e-11	1.25e-09	METTL17
LGALS8	0	5.17	-35.98	1.46e-06	6.06e-06	LGALS8
MRPL2	0	5.17	-35.96	2.52e-06	9.68e-06	MRPL2
PIGK	0	5.17	-35.95	3.7e-11	7.52e-10	PIGK
COPZ2	0	5.17	-35.93	0.0002	0.0004	COPZ2
UBASH3B	1.84	7	-35.91	1.85e-05	5.45e-05	UBASH3B
SWI5	2.25	7.41	-35.88	9.11e-11	1.6e-09	SWI5
ANKRD50	0	5.16	-35.87	6.76e-08	4.4e-07	ANKRD50
GMPPA	0	5.16	-35.86	1.08e-06	4.68e-06	GMPPA
RASAL1	0	5.16	-35.81	0.0002	0.0005	RASAL1
GLYR1	0	5.16	-35.78	9.73e-09	8.4e-08	GLYR1
RBM5	0	5.16	-35.76	1.52e-06	6.29e-06	RBM5
CASC4	0	5.16	-35.76	3.2e-06	1.19e-05	CASC4
CCNC	0	5.16	-35.75	6.01e-06	2.04e-05	CCNC
C7orf49	0	5.16	-35.73	8.22e-06	2.68e-05	C7orf49
WDR26	0	5.16	-35.73	4.14e-10	5.76e-09	WDR26
SGCB	0	5.16	-35.7	2.05e-07	1.14e-06	SGCB
CRABP2	0	5.16	-35.67	6.44e-06	2.17e-05	CRABP2
INTS8	0	5.16	-35.66	5.16e-06	1.79e-05	INTS8
ADH5	3.31	8.46	-35.64	4.42e-08	3.08e-07	ADH5
HERC4	0	5.16	-35.63	1.6e-06	6.55e-06	HERC4
TCOF1	0	5.15	-35.57	6.39e-08	4.2e-07	TCOF1
TIPRL	0	5.15	-35.55	5.85e-07	2.79e-06	TIPRL
MARK3	0	5.15	-35.54	4.9e-08	3.35e-07	MARK3
ANKLE2	1.33	6.48	-35.5	8.4e-06	2.73e-05	ANKLE2
SLU7	1.05	6.2	-35.49	2.75e-07	1.46e-06	SLU7
KCTD2	0	5.15	-35.49	1.15e-07	6.93e-07	KCTD2
MRPL39	1.24	6.39	-35.48	1.64e-06	6.68e-06	MRPL39
C7orf26	0	5.15	-35.45	1.56e-08	1.26e-07	C7orf26
DCDC2	0	5.15	-35.44	1.28e-09	1.48e-08	DCDC2
NDUFA13	5.29	10.44	-35.41	1.34e-08	1.1e-07	NDUFA13
FOXM1	0	5.15	-35.4	2.65e-12	9.1e-11	FOXM1
FKBP3	1.92	7.06	-35.4	5.37e-07	2.59e-06	FKBP3
SRRT	0	5.15	-35.39	1.12e-09	1.32e-08	SRRT
CNP	1.6	6.74	-35.37	1.13e-06	4.86e-06	CNP
CHERP	0	5.14	-35.35	3.13e-06	1.17e-05	CHERP
ANAPC13	1.75	6.89	-35.33	3.95e-06	1.43e-05	ANAPC13
ARF4	3.79	8.93	-35.3	6.77e-07	3.15e-06	ARF4
PPP1R12A	0	5.14	-35.3	2.98e-05	8.31e-05	PPP1R12A
USP5	0	5.14	-35.3	2.94e-06	1.1e-05	USP5
IPO5	0	5.14	-35.29	2.64e-10	3.97e-09	IPO5
PEX3	0	5.14	-35.28	3.09e-10	4.51e-09	PEX3
CDC42BPA	0	5.14	-35.28	1.64e-06	6.7e-06	CDC42BPA
SNAPC3	0	5.14	-35.27	4.97e-06	1.74e-05	SNAPC3
LRRC61	0	5.14	-35.26	3.28e-05	9.01e-05	LRRC61
TPMT	0	5.14	-35.25	1.78e-05	5.28e-05	TPMT
SPPL2B	1.05	6.19	-35.23	1.01e-06	4.44e-06	SPPL2B
GALNT14	1.74	6.88	-35.23	5.35e-06	1.85e-05	GALNT14
VLDLR	0	5.14	-35.21	2.14e-07	1.18e-06	VLDLR
MT2A	7.93	13.06	-35.21	2.28e-10	3.48e-09	MT2A
SMCHD1	0	5.14	-35.18	9.98e-05	0.0002	SMCHD1
TMEM136	0	5.13	-35.14	7.05e-06	2.34e-05	TMEM136
AP1B1	2.05	7.19	-35.11	1.43e-07	8.33e-07	AP1B1
HYAL2	0	5.13	-35.08	3.69e-08	2.64e-07	HYAL2
SCAF8	0	5.13	-35.07	1.1e-08	9.33e-08	SCAF8
IMPAD1	2.05	7.18	-35.02	9.87e-07	4.35e-06	IMPAD1
CRKL	0	5.13	-35.01	1.82e-05	5.37e-05	CRKL
ABLIM1	0	5.13	-35.01	3.08e-08	2.27e-07	ABLIM1
BHLHE40	1.92	7.04	-34.99	1.44e-07	8.4e-07	BHLHE40
SMAGP	2	7.13	-34.98	7.59e-06	2.49e-05	SMAGP
EP400	0	5.13	-34.98	2.25e-06	8.78e-06	EP400
ETV5	1.84	6.96	-34.94	2.28e-07	1.24e-06	ETV5
KPNB1	2.36	7.48	-34.9	9.7e-07	4.29e-06	KPNB1
PCNXL2	0	5.13	-34.9	0.0002	0.0005	PCNXL2
RPL38	5.28	10.4	-34.89	3.02e-08	2.24e-07	RPL38
NSF	0	5.12	-34.87	8.79e-10	1.07e-08	NSF
DSTN	2.75	7.88	-34.86	1.26e-06	5.34e-06	DSTN
COL7A1	2.47	7.59	-34.86	0.0001	0.0003	COL7A1
TEX30	0	5.12	-34.85	2.24e-10	3.44e-09	TEX30
WRNIP1	0	5.12	-34.83	1.39e-09	1.58e-08	WRNIP1
MAGED4	0	5.12	-34.83	7.13e-06	2.36e-05	MAGED4
WFDC3	0	5.12	-34.83	6e-05	0.0002	WFDC3
RPN1	2.19	7.31	-34.81	6.51e-09	5.95e-08	RPN1
CDK1	1.92	7.03	-34.77	7.49e-08	4.79e-07	CDK1
NAA20	1.05	6.17	-34.76	1.59e-07	9.16e-07	NAA20
YPEL5	3.21	8.33	-34.76	2.57e-09	2.67e-08	YPEL5
TRIM27	0	5.12	-34.72	9.95e-11	1.73e-09	TRIM27
PMPCB	0	5.12	-34.72	7.18e-07	3.31e-06	PMPCB
CSE1L	2.58	7.7	-34.72	6.52e-06	2.19e-05	CSE1L
RSPRY1	0	5.12	-34.71	2.14e-05	6.19e-05	RSPRY1
SUN2	0	5.12	-34.7	6.55e-07	3.07e-06	SUN2
PLSCR1	0	5.12	-34.67	7.93e-08	5.03e-07	PLSCR1
TBCE	0	5.12	-34.66	7.73e-07	3.51e-06	TBCE
UGGT1	0	5.11	-34.62	6.4e-08	4.21e-07	UGGT1
IL1B	3.22	8.33	-34.62	1.6e-11	3.77e-10	IL1B
ACTA2	0	5.11	-34.61	2.16e-14	2.96e-12	ACTA2
FAM190B	0	5.11	-34.6	1.12e-09	1.31e-08	FAM190B
PIGU	0	5.11	-34.6	8.86e-06	2.86e-05	PIGU
DPH5	0	5.11	-34.56	0.0003	0.0006	DPH5
MGRN1	0	5.11	-34.55	2.34e-06	9.08e-06	MGRN1
PHF6	0	5.11	-34.51	1.06e-06	4.61e-06	PHF6
FLJ45340	1.05	6.16	-34.48	3.46e-07	1.79e-06	FLJ45340
SAP30BP	1.92	7.02	-34.47	1.05e-07	6.4e-07	SAP30BP
PFDN6	0	5.11	-34.44	1.74e-08	1.38e-07	PFDN6
DBI	3.86	8.97	-34.44	1.87e-09	2.01e-08	DBI
EIF3A	2.05	7.16	-34.42	3.21e-07	1.68e-06	EIF3A
CAMK2N1	4.54	9.65	-34.4	2.2e-09	2.32e-08	CAMK2N1
ATRAID	2.71	7.81	-34.38	1.21e-07	7.24e-07	ATRAID
ASAP2	2.68	7.79	-34.37	4.3e-08	3.01e-07	ASAP2
RPS6KA4	0	5.1	-34.36	8.68e-09	7.6e-08	RPS6KA4
GAPVD1	0	5.1	-34.35	3.52e-05	9.61e-05	GAPVD1
PAPOLA	1.24	6.34	-34.34	7.54e-06	2.48e-05	PAPOLA
TMEM126A	0	5.1	-34.31	2.48e-05	7.05e-05	TMEM126A
STK3	0	5.1	-34.29	3.3e-08	2.4e-07	STK3
HNRNPUL1	2.05	7.15	-34.28	1.82e-07	1.03e-06	HNRNPUL1
ARL1	2.73	7.83	-34.26	3.4e-08	2.46e-07	ARL1
VPS13A	0	5.1	-34.25	8.45e-05	0.0002	VPS13A
CRIM1	1.84	6.93	-34.25	2.17e-07	1.19e-06	CRIM1
PDCL	0	5.1	-34.23	2.94e-08	2.18e-07	PDCL
TJP1	0	5.1	-34.22	1.55e-06	6.38e-06	TJP1
PABPC4	1.84	6.93	-34.13	3.55e-08	2.55e-07	PABPC4
MED6	0	5.09	-34.12	8.76e-09	7.65e-08	MED6
PEBP1	2.53	7.63	-34.12	5.35e-10	7.12e-09	PEBP1
DUSP23	1.6	6.69	-34.11	1.97e-06	7.83e-06	DUSP23
MYO9A	0	5.09	-34.1	1.09e-06	4.73e-06	MYO9A
RARRES3	2.36	7.45	-34.09	8.32e-07	3.75e-06	RARRES3
HUWE1	1.6	6.69	-34.06	4.56e-06	1.61e-05	HUWE1
PARP14	0	5.09	-34.03	5.04e-09	4.8e-08	PARP14
FBXO42	0	5.09	-34	1.22e-08	1.02e-07	FBXO42
SAP130	0	5.09	-33.99	4.11e-10	5.73e-09	SAP130
DIS3	0	5.09	-33.98	3.46e-10	4.95e-09	DIS3
C4orf48	3.21	8.3	-33.97	1.43e-08	1.17e-07	C4orf48
AQR	0	5.09	-33.95	4.25e-06	1.52e-05	AQR
OVCA2	0	5.08	-33.94	1.93e-06	7.7e-06	OVCA2
PLCB4	0	5.08	-33.92	6.58e-08	4.31e-07	PLCB4
PIKFYVE	0	5.08	-33.91	1.33e-05	4.08e-05	PIKFYVE
CD9	2.82	7.9	-33.9	8.74e-06	2.82e-05	CD9
PSMA1	2.25	7.33	-33.88	1.6e-10	2.6e-09	PSMA1
SH2B1	0	5.08	-33.86	3.14e-05	8.67e-05	SH2B1
GULP1	0	5.08	-33.86	4.2e-06	1.5e-05	GULP1
MPG	3.26	8.34	-33.85	1.49e-12	5.65e-11	MPG
ACIN1	0	5.08	-33.83	4.61e-07	2.28e-06	ACIN1
NDUFS6	3.12	8.2	-33.83	4.27e-06	1.52e-05	NDUFS6
SAP30L	0	5.08	-33.82	3.06e-05	8.51e-05	SAP30L
BLOC1S1	1.92	6.99	-33.82	3.67e-10	5.2e-09	BLOC1S1
OLA1	2.53	7.61	-33.77	1.83e-09	1.98e-08	OLA1
PTTG1	2.98	8.05	-33.76	8.51e-06	2.76e-05	PTTG1
PTPRJ	0	5.08	-33.75	2.81e-07	1.49e-06	PTPRJ
MICAL2	1.84	6.91	-33.75	5.28e-07	2.55e-06	MICAL2
PRMT5	1.6	6.68	-33.72	2.33e-06	9.05e-06	PRMT5
CDK18	0	5.08	-33.71	1.13e-07	6.82e-07	CDK18
LGR4	0	5.07	-33.67	1.09e-05	3.43e-05	LGR4
HN1L	1.24	6.31	-33.66	3.97e-06	1.44e-05	HN1L
DAZAP2	1.86	6.93	-33.64	6.94e-05	0.0002	DAZAP2
JKAMP	0	5.07	-33.58	1.61e-06	6.6e-06	JKAMP
ZKSCAN1	1.77	6.84	-33.57	2.3e-05	6.6e-05	ZKSCAN1
RNF115	0	5.07	-33.53	4.76e-13	2.46e-11	RNF115
STARD3NL	1.92	6.98	-33.53	1.87e-08	1.47e-07	STARD3NL
CFL1	5.97	11.04	-33.53	3.24e-09	3.26e-08	CFL1
GTF3C4	0	5.07	-33.52	1.9e-06	7.59e-06	GTF3C4
SPG11	0	5.07	-33.51	2.67e-06	1.02e-05	SPG11
SCYL2	0	5.07	-33.51	1.04e-05	3.28e-05	SCYL2
STK4	0	5.07	-33.48	3.71e-05	0.0001	STK4
COX15	0	5.06	-33.46	1.3e-08	1.07e-07	COX15
GTF2H2	0	5.06	-33.42	4.02e-05	0.0001	GTF2H2
POPDC3	0	5.06	-33.41	1.3e-09	1.5e-08	POPDC3
APPBP2	0	5.06	-33.41	4.15e-06	1.49e-05	APPBP2
PMM1	1.68	6.75	-33.4	8.1e-06	2.65e-05	PMM1
MDH2	2.71	7.77	-33.34	2.88e-11	6.1e-10	MDH2
SRRM1	1.92	6.97	-33.3	6.17e-10	8.03e-09	SRRM1
CDK2	0	5.06	-33.28	2.78e-06	1.05e-05	CDK2
VAMP3	0	5.06	-33.27	3.84e-06	1.39e-05	VAMP3
SPRED1	0	5.05	-33.19	1.59e-07	9.14e-07	SPRED1
SH3BP4	0	5.05	-33.19	0.0017	0.0032	SH3BP4
FRMD4A	0	5.05	-33.18	3.61e-05	9.81e-05	FRMD4A
COA4	0	5.05	-33.16	0.0001	0.0003	COA4
ZCCHC14	0	5.05	-33.15	0.0003	0.0006	ZCCHC14
SRI	2.07	7.12	-33.11	4.65e-06	1.64e-05	SRI
SLC2A6	0	5.05	-33.09	1.5e-10	2.45e-09	SLC2A6
FAM149A	0	5.05	-33.08	5.58e-05	0.0001	FAM149A
CDC16	1.75	6.79	-33.06	5.34e-06	1.85e-05	CDC16
EPDR1	0	5.05	-33.06	0.0001	0.0003	EPDR1
ATOX1	3.45	8.49	-33.03	6.5e-07	3.05e-06	ATOX1
ERCC3	0	5.04	-33.01	9.61e-09	8.31e-08	ERCC3
ANXA11	2.36	7.41	-33	9.57e-07	4.24e-06	ANXA11
HDDC2	1.92	6.96	-32.96	9.22e-10	1.11e-08	HDDC2
TMEM205	2.05	7.09	-32.94	1.81e-07	1.02e-06	TMEM205
RSAD1	0	5.04	-32.93	8.01e-06	2.62e-05	RSAD1
LIPA	0	5.04	-32.93	1.66e-08	1.32e-07	LIPA
THAP4	0	5.04	-32.9	4.64e-07	2.29e-06	THAP4
ARL14EPL	0	5.04	-32.88	4.88e-08	3.34e-07	ARL14EPL
NFYC	0	5.04	-32.87	1.95e-11	4.46e-10	NFYC
AVEN	0	5.04	-32.87	4.5e-06	1.59e-05	AVEN
MAP7D3	0	5.04	-32.87	4.42e-07	2.21e-06	MAP7D3
NPC1	1.92	6.96	-32.87	2.91e-07	1.54e-06	NPC1
CALM1	2.25	7.28	-32.85	4.13e-10	5.75e-09	CALM1
PDS5A	1.76	6.79	-32.84	1.52e-05	4.59e-05	PDS5A
MED14	0	5.04	-32.82	1e-10	1.74e-09	MED14
ACTR2	2.02	7.05	-32.82	3.06e-05	8.5e-05	ACTR2
IPO8	0	5.03	-32.77	2.51e-06	9.64e-06	IPO8
JAK1	0	5.03	-32.76	1.05e-06	4.6e-06	JAK1
ACTR1A	1.84	6.87	-32.74	8.34e-08	5.26e-07	ACTR1A
PTPRD	0	5.03	-32.74	2.36e-05	6.76e-05	PTPRD
HLTF	0	5.03	-32.72	6.2e-05	0.0002	HLTF
TMEM234	0	5.03	-32.72	0.0003	0.0007	TMEM234
GOLGB1	0	5.03	-32.72	2.82e-06	1.07e-05	GOLGB1
C18orf8	0	5.03	-32.7	1.7e-10	2.73e-09	C18orf8
NAA10	1.84	6.87	-32.7	1.29e-06	5.47e-06	NAA10
DGKD	0	5.03	-32.69	4.33e-08	3.03e-07	DGKD
TALDO1	2.93	7.96	-32.68	0.0001	0.0003	TALDO1
HNRNPL	2.76	7.79	-32.67	3.76e-06	1.37e-05	HNRNPL
NFIB	0	5.03	-32.67	9.46e-05	0.0002	NFIB
TRIP12	0	5.03	-32.65	3.24e-05	8.91e-05	TRIP12
EIF5B	1.92	6.94	-32.6	1.85e-07	1.04e-06	EIF5B
UQCRQ	4.58	9.61	-32.57	3.81e-09	3.75e-08	UQCRQ
FXR2	1.05	6.07	-32.52	4.38e-07	2.19e-06	FXR2
NFKBIZ	2.75	7.78	-32.52	3.93e-07	2e-06	NFKBIZ
MAML1	0	5.02	-32.5	2.44e-08	1.85e-07	MAML1
ETFA	0	5.02	-32.48	1.56e-08	1.26e-07	ETFA
FAM3C	1.92	6.94	-32.47	1.2e-07	7.19e-07	FAM3C
PFDN2	3.27	8.29	-32.46	3.37e-08	2.44e-07	PFDN2
PKN2	0	5.02	-32.42	5.68e-05	0.0001	PKN2
FAM171A1	0	5.02	-32.41	5.92e-07	2.82e-06	FAM171A1
RAB5C	2.82	7.84	-32.37	5.34e-07	2.58e-06	RAB5C
KIAA0368	1.76	6.78	-32.37	2.87e-06	1.08e-05	KIAA0368
ATG3	2	7.01	-32.33	1.04e-05	3.28e-05	ATG3
FAM118B	0	5.01	-32.29	1.81e-06	7.28e-06	FAM118B
PTPRK	0	5.01	-32.25	3.77e-09	3.71e-08	PTPRK
MTA2	1.36	6.37	-32.21	6.75e-05	0.0002	MTA2
SDHAF2	1.05	6.06	-32.2	4.14e-07	2.09e-06	SDHAF2
MAPKAPK2	1.92	6.92	-32.18	1.4e-07	8.21e-07	MAPKAPK2
SEPT2	1.92	6.92	-32.17	1.21e-08	1.01e-07	SEPT2
MTMR2	0	5.01	-32.17	3.73e-06	1.36e-05	MTMR2
PRKCE	0	5.01	-32.15	1.58e-06	6.47e-06	PRKCE
EIF2B4	0	5.01	-32.13	1.21e-11	3.01e-10	EIF2B4
RNF41	0	5	-32.09	1.72e-06	6.99e-06	RNF41
ABCF1	1.32	6.32	-32.09	0.0003	0.0007	ABCF1
ASNS	0	5	-32.06	6.25e-11	1.16e-09	ASNS
RABL6	2.65	7.65	-31.98	5.41e-09	5.08e-08	RABL6
MAP4	1.92	6.92	-31.96	3.31e-08	2.41e-07	MAP4
PHF17	0	5	-31.96	0.0003	0.0007	PHF17
PLEKHA1	0	5	-31.95	6.54e-05	0.0002	PLEKHA1
CDKN2A	0	5	-31.95	5.13e-09	4.85e-08	CDKN2A
PFKFB3	1.84	6.83	-31.93	2.94e-07	1.56e-06	PFKFB3
PHACTR4	0	5	-31.91	4.11e-05	0.0001	PHACTR4
TROVE2	0	4.99	-31.88	2.02e-09	2.15e-08	TROVE2
TMEM19	0	4.99	-31.86	3.43e-07	1.78e-06	TMEM19
RRP36	0	4.99	-31.81	1.65e-11	3.86e-10	RRP36
E2F7	0	4.99	-31.79	2.47e-06	9.53e-06	E2F7
GOLGA3	1.84	6.83	-31.78	7.16e-05	0.0002	GOLGA3
UBE2F	0	4.99	-31.76	1.74e-06	7.06e-06	UBE2F
VRK3	0	4.99	-31.75	4.72e-08	3.26e-07	VRK3
PHF20	0	4.99	-31.75	2.57e-06	9.84e-06	PHF20
RALY	1.74	6.73	-31.74	2.84e-06	1.07e-05	RALY
CTBS	0	4.99	-31.72	1.89e-07	1.06e-06	CTBS
ARPC4	1.84	6.82	-31.68	6.93e-08	4.49e-07	ARPC4
TADA3	1.85	6.84	-31.68	6.08e-07	2.88e-06	TADA3
APPL2	0	4.98	-31.67	1.13e-06	4.87e-06	APPL2
UCP2	1.84	6.82	-31.66	2.89e-07	1.53e-06	UCP2
IGFBP5	0	4.98	-31.65	1.82e-08	1.44e-07	IGFBP5
DYNC2LI1	0	4.98	-31.65	7.92e-05	0.0002	DYNC2LI1
DKC1	1.05	6.03	-31.63	3.84e-07	1.95e-06	DKC1
CREB1	0	4.98	-31.63	7.38e-07	3.39e-06	CREB1
TFDP2	0	4.98	-31.63	3.75e-05	0.0001	TFDP2
CHRDL1	1.24	6.22	-31.62	0.0002	0.0004	CHRDL1
MED11	0	4.98	-31.61	2.33e-06	9.04e-06	MED11
TMEM237	0	4.98	-31.59	9.99e-06	3.17e-05	TMEM237
BNIP3L	2.71	7.69	-31.59	5.66e-08	3.78e-07	BNIP3L
LPIN2	0	4.98	-31.58	6.27e-07	2.96e-06	LPIN2
RALGAPB	0	4.98	-31.57	9.39e-05	0.0002	RALGAPB
MSL1	0	4.98	-31.53	7.19e-06	2.38e-05	MSL1
NUDCD2	1.24	6.22	-31.51	3.11e-06	1.16e-05	NUDCD2
RASSF8	0	4.98	-31.48	3.64e-06	1.33e-05	RASSF8
SUPT5H	2.6	7.57	-31.47	2.9e-05	8.09e-05	SUPT5H
DUSP5	0	4.98	-31.45	4.37e-08	3.06e-07	DUSP5
RNF11	1.84	6.82	-31.44	7.23e-08	4.66e-07	RNF11
SRSF3	2.81	7.78	-31.42	9.65e-08	5.97e-07	SRSF3
HERPUD1	1.77	6.74	-31.42	1.16e-05	3.62e-05	HERPUD1
DNMT1	1.68	6.66	-31.42	8.88e-06	2.86e-05	DNMT1
EHD4	0	4.97	-31.41	6.04e-06	2.05e-05	EHD4
SAA1	1.77	6.74	-31.4	9.65e-06	3.07e-05	SAA1
PPFIA1	0	4.97	-31.39	2.13e-06	8.4e-06	PPFIA1
PLGRKT	0	4.97	-31.35	7.54e-09	6.74e-08	PLGRKT
EPHX1	2.06	7.03	-31.34	9.35e-07	4.16e-06	EPHX1
MED22	0	4.97	-31.31	3.1e-05	8.59e-05	MED22
IRF7	0	4.97	-31.3	6.06e-07	2.87e-06	IRF7
F11R	1.78	6.75	-31.29	2.31e-05	6.65e-05	F11R
SBF2	0	4.97	-31.28	8.06e-07	3.65e-06	SBF2
EPS15	0	4.97	-31.25	3.38e-06	1.25e-05	EPS15
DPM2	2.05	7.02	-31.25	6.63e-07	3.1e-06	DPM2
BLMH	0	4.96	-31.22	1.05e-07	6.4e-07	BLMH
EXOC2	0	4.96	-31.22	0.0001	0.0003	EXOC2
RPL18	6.65	11.62	-31.21	1.88e-08	1.48e-07	RPL18
OPN3	1.92	6.88	-31.2	3.91e-08	2.78e-07	OPN3
PSMB5	2.72	7.69	-31.19	4.74e-09	4.56e-08	PSMB5
FAM208A	0	4.96	-31.19	2.55e-08	1.92e-07	FAM208A
NAPA	0	4.96	-31.19	3.7e-06	1.35e-05	NAPA
CCDC94	0	4.96	-31.17	2.33e-06	9.05e-06	CCDC94
ATF2	0	4.96	-31.16	1.67e-07	9.55e-07	ATF2
ABI2	0	4.96	-31.15	5.18e-06	1.8e-05	ABI2
TAMM41	0	4.96	-31.13	0.003	0.0054	TAMM41
EMP2	0	4.96	-31.12	9.26e-06	2.97e-05	EMP2
SLC35A1	0	4.96	-31.1	1.09e-05	3.42e-05	SLC35A1
IP6K1	0	4.96	-31.1	4.93e-08	3.37e-07	IP6K1
SLPI	1.74	6.7	-31.08	8.33e-06	2.71e-05	SLPI
DDX46	0	4.96	-31.04	2.6e-09	2.69e-08	DDX46
DUSP12	0	4.95	-31.01	9.15e-12	2.4e-10	DUSP12
XPNPEP1	0	4.95	-31	7.86e-07	3.57e-06	XPNPEP1
KANSL1L	0	4.95	-31	0.0005	0.001	KANSL1L
SLC6A6	2.71	7.66	-30.99	8.44e-09	7.43e-08	SLC6A6
TNIK	0	4.95	-30.99	7.56e-07	3.46e-06	TNIK
CENPN	0	4.95	-30.99	5.36e-06	1.85e-05	CENPN
SLC5A3	1.92	6.87	-30.95	4.49e-09	4.33e-08	SLC5A3
CENPW	0	4.95	-30.93	1.7e-06	6.93e-06	CENPW
RELN	0	4.95	-30.93	1.25e-06	5.33e-06	RELN
KAT6A	0	4.95	-30.92	3.27e-05	9.01e-05	KAT6A
GOLPH3	0	4.95	-30.92	1.69e-10	2.71e-09	GOLPH3
GNG11	2.05	7	-30.91	1.81e-06	7.28e-06	GNG11
SLC30A7	0	4.95	-30.91	3.16e-05	8.73e-05	SLC30A7
CISD2	1.84	6.79	-30.9	2.28e-07	1.24e-06	CISD2
RUFY1	1.24	6.19	-30.9	5.81e-05	0.0001	RUFY1
RNF130	1.84	6.79	-30.89	6.62e-05	0.0002	RNF130
TGFA	0	4.95	-30.87	0.0001	0.0003	TGFA
IFT57	0	4.95	-30.87	3.91e-10	5.48e-09	IFT57
GTF2IRD1	0	4.95	-30.86	1.53e-06	6.29e-06	GTF2IRD1
AHSA2	0	4.95	-30.85	2.05e-06	8.13e-06	AHSA2
SNRPD3	2.68	7.63	-30.82	2.51e-08	1.9e-07	SNRPD3
CTAGE5	1.05	5.99	-30.74	1.47e-06	6.1e-06	CTAGE5
HSPA13	0	4.94	-30.71	3.17e-07	1.66e-06	HSPA13
IDH2	1.05	5.99	-30.7	7.96e-08	5.05e-07	IDH2
GADD45GIP1	3.44	8.38	-30.7	1.03e-06	4.5e-06	GADD45GIP1
SMG6	0	4.94	-30.68	5.4e-05	0.0001	SMG6
PDHX	0	4.94	-30.68	3.17e-05	8.75e-05	PDHX
[truncated: 8,854 more rows]
